# Supplementary material for: The dynamics of functional brain network segregation in feedback-driven learning
Source: Commun Biol. 2024 May 6;7:531. doi: 10.1038/s42003-024-06210-9 (PMC11074323; doi:10.1038/s42003-024-06210-9)
Supplement: Supplementary file 4 — Supplementary Data 1 [file 42003_2024_6210_MOESM4_ESM.xlsx]

## Sheet: drift rate across subjects
study 1
	subjects
trials number	0.455212	0.373203	0.321434	0.43656	0.522989	0.6769	0.533175	0.691797	0.72232	0.630356	0.596674	0.652101	0.723055	0.638227	0.623246	0.636885	0.742144	0.697714	0.824171	0.746531	0.650226	0.909339	0.750892	0.67055	0.930988	0.753918	0.910476	0.76816	0.758897	0.914186	0.754092	0.840477	0.792831	0.816058	0.851508	0.883955	0.846546	0.778743	0.930607	0.878381	0.853811	0.913952	0.758465	0.771511	0.688486	0.721951	0.868022	0.949776	0.843338
	0.545834	0.578553	0.580749	0.661186	0.699034	0.902268	0.865354	0.886354	0.91636	0.898932	0.909846	0.911243	0.841065	0.908673	0.838751	0.915918	0.929998	0.956295	0.947266	0.948607	0.93723	0.964146	0.881728	0.901907	0.959341	0.951295	0.949298	0.969673	0.961647	0.908073	0.963438	0.967429	0.957183	0.968513	0.925728	0.918568	0.967576	0.97226	0.974314	0.973755	0.977869	0.974609	0.911313	0.968754	0.922027	0.969617	0.924423	0.977528	0.874146
	0.663574	0.849535	0.871825	0.849589	0.905006	0.807862	0.719058	0.839288	0.842729	0.820357	0.909566	0.924421	0.921263	0.923189	0.913218	0.943607	0.946901	0.951267	0.913578	0.887061	0.940026	0.928261	0.949838	0.84277	0.91397	0.913209	0.965184	0.974606	0.958942	0.955855	0.85712	0.90132	0.918713	0.962186	0.936432	0.97622	0.923826	0.967233	0.931945	0.971879	0.980391	0.937466	0.918939	0.919927	0.970015	0.903256	0.952194	0.959227	0.957091
	0.49859	0.513609	0.436756	0.767072	0.630895	0.82895	0.632689	0.713246	0.741495	0.606064	0.714408	0.655746	0.73321	0.793015	0.664925	0.687011	0.700269	0.696222	0.801633	0.776744	0.812038	0.74208	0.82503	0.814469	0.830721	0.786171	0.742154	0.793815	0.72338	0.815833	0.819492	0.752439	0.813413	0.830948	0.850178	0.837787	0.846497	0.831588	0.820152	0.833196	0.760128	0.76581	0.814338	0.680829	0.809416	0.82007	0.792074	0.825435	0.800087
	0.499596	0.429909	0.667423	0.524846	0.446938	0.728908	0.499989	0.614689	0.79705	0.882448	0.712669	0.788417	0.809792	0.782337	0.81104	0.818296	0.789393	0.842034	0.856673	0.858135	0.785044	0.881039	0.882397	0.811336	0.879165	0.890601	0.897818	0.92342	0.697128	0.826167	0.937359	0.854888	0.935665	0.896183	0.780912	0.888576	0.852958	0.873841	0.968307	0.895019	0.967178	0.956919	0.900511	0.963543	0.967841	0.946055	0.954969	0.973393	0.9653
	0.582695	0.709232	0.878318	0.841745	0.915958	0.833642	0.909771	0.891677	0.945724	0.911759	0.916855	0.941476	0.95219	0.938076	0.932855	0.94306	0.95641	0.963602	0.958246	0.956091	0.958843	0.959919	0.902575	0.904236	0.959382	0.961482	0.943375	0.898581	0.771832	0.949072	0.91397	0.92353	0.960396	0.866408	0.935143	0.971625	0.972979	0.968714	0.970758	0.968015	0.970612	0.967471	0.960588	0.97006	0.964929	0.974043	0.973521	0.982301	0.973588
	0.428113	0.432195	0.596806	0.685452	0.720317	0.684714	0.589125	0.683094	0.701312	0.631154	0.714041	0.769535	0.740348	0.871979	0.844517	0.789917	0.821088	0.669087	0.813255	0.794336	0.853274	0.92092	0.921269	0.920762	0.764357	0.931916	0.834937	0.832875	0.927523	0.873274	0.933064	0.928747	0.880827	0.888981	0.890389	0.93903	0.879543	0.952148	0.955418	0.90831	0.964215	0.913383	0.880409	0.94671	0.887636	0.962017	0.842341	0.957139	0.889437
	0.500395	0.602374	0.768035	0.690827	0.774058	0.794026	0.803827	0.815147	0.829631	0.925145	0.832845	0.940686	0.869035	0.911748	0.81447	0.908826	0.949145	0.948003	0.881641	0.913723	0.896288	0.911934	0.895742	0.904691	0.950071	0.89063	0.889483	0.970156	0.958733	0.960717	0.859851	0.964377	0.96528	0.970315	0.967659	0.953599	0.903807	0.959502	0.921348	0.948772	0.970865	0.975456	0.971891	0.961393	0.898617	0.960626	0.93508	0.979631	0.965255
	0.619833	0.358879	0.601428	0.594587	0.613547	0.55207	0.683406	0.680983	0.6368	0.765824	0.763736	0.658259	0.653911	0.842851	0.590131	0.560945	0.799022	0.783984	0.797996	0.757782	0.761297	0.760576	0.782112	0.765406	0.903696	0.9067	0.911196	0.912242	0.788314	0.873809	0.905166	0.905672	0.922978	0.833267	0.928604	0.902948	0.847682	0.901882	0.919193	0.939642	0.937538	0.921089	0.831483	0.915119	0.836209	0.925396	0.891168	0.875222	0.920524
	0.455708	0.511239	0.519466	0.59697	0.606461	0.53826	0.615182	0.678824	0.403768	0.691777	0.722255	0.647765	0.590109	0.677414	0.815001	0.904313	0.722545	0.927348	0.855692	0.869498	0.86985	0.881326	0.867689	0.877086	0.858581	0.911659	0.913706	0.831941	0.919896	0.925416	0.887046	0.633529	0.694632	0.929727	0.829138	0.835655	0.959499	0.894676	0.883164	0.927071	0.915624	0.933986	0.89383	0.849728	0.836679	0.965704	0.928118	0.971281	0.917472
	0.633365	0.832395	0.728571	0.813989	0.856484	0.779694	0.775102	0.791996	0.807374	0.880877	0.90282	0.912524	0.883507	0.89845	0.706713	0.822471	0.741451	0.844191	0.667303	0.72039	0.749187	0.692708	0.724827	0.767179	0.825783	0.794472	0.650743	0.748697	0.891445	0.807249	0.823815	0.811657	0.776141	0.828356	0.920872	0.759006	0.748129	0.83405	0.820837	0.90404	0.854771	0.764364	0.720615	0.85756	0.92043	0.700768	0.897245	0.76178	0.828638
	0.361051	0.342694	0.738138	0.378516	0.572469	0.760385	0.727869	0.623515	0.701561	0.707282	0.762528	0.774184	0.695436	0.854232	0.779791	0.768258	0.827017	0.771044	0.842238	0.827138	0.851759	0.937487	0.854268	0.946027	0.871393	0.925769	0.938938	0.967877	0.948161	0.9198	0.878815	0.867949	0.960424	0.911301	0.962728	0.963842	0.936483	0.940302	0.922697	0.970852	0.926422	0.979506	0.975128	0.967839	0.976037	0.964032	0.943436	0.977864	0.97761
	0.540611	0.511021	0.586786	0.603482	0.66199	0.759458	0.723177	0.770372	0.79309	0.812099	0.891142	0.923319	0.82322	0.763995	0.751523	0.695744	0.942719	0.958803	0.892218	0.927589	0.942481	0.878948	0.95138	0.925234	0.873275	0.842479	0.930093	0.963036	0.881619	0.929793	0.90792	0.888801	0.942347	0.942843	0.954179	0.915927	0.963091	0.885482	0.912015	0.949135	0.965726	0.964906	0.957965	0.895978	0.965437	0.911616	0.968338	0.959117	0.964088
	0.57519	0.640632	0.56796	0.290844	0.45191	0.580265	0.6715	0.623212	0.614233	0.635852	0.627573	0.5643	0.811504	0.863988	0.386877	0.491863	0.818883	0.815147	0.687694	0.668592	0.655595	0.847778	0.742041	0.80966	0.697391	0.766988	0.850324	0.853644	0.59255	0.822099	0.86991	0.870205	0.876159	0.952644	0.943648	0.933356	0.778629	0.854638	0.877834	0.902929	0.842395	0.855673	0.459986	0.735283	0.963068	0.953498	0.924214	0.968414	0.917967
	0.424152	0.510937	0.560581	0.457478	0.603536	0.558846	0.618271	0.566203	0.689979	0.516053	0.673737	0.657627	0.715278	0.668801	0.597089	0.542947	0.640486	0.7318	0.619064	0.700383	0.862316	0.508241	0.786809	0.882004	0.601065	0.818797	0.755755	0.823393	0.908701	0.889716	0.901608	0.912269	0.80566	0.929184	0.766989	0.843472	0.911415	0.844413	0.912299	0.83879	0.864389	0.860315	0.774015	0.746157	0.852032	0.760464	0.823627	0.837327	0.919205
	0.497467	0.592374	0.597248	0.524603	0.616823	0.712759	0.787338	0.729049	0.727329	0.630113	0.877842	0.811049	0.763418	0.798496	0.703061	0.812741	0.819001	0.749907	0.865073	0.928613	0.82805	0.769322	0.839713	0.862683	0.738488	0.757726	0.892875	0.823428	0.910104	0.819328	0.819798	0.929486	0.882456	0.926673	0.891635	0.903176	0.836781	0.911049	0.834745	0.961021	0.862381	0.831548	0.805424	0.909289	0.853229	0.876748	0.93333	0.934152	0.929263
	0.539315	0.675053	0.56221	0.59344	0.609255	0.620065	0.620485	0.646656	0.818636	0.88608	0.830116	0.896352	0.825443	0.923535	0.825623	0.762459	0.857713	0.896962	0.88695	0.887626	0.878237	0.912072	0.880596	0.93592	0.9449	0.939406	0.898255	0.968414	0.901212	0.970694	0.888071	0.955863	0.916254	0.973163	0.926324	0.97362	0.959175	0.932562	0.945007	0.971399	0.97284	0.976884	0.960643	0.919483	0.97405	0.961389	0.846591	0.935583	0.954373
	0.617021	0.472688	0.478598	0.434828	0.527268	0.763437	0.609036	0.613942	0.810996	0.737478	0.734025	0.770722	0.756146	0.657058	0.629797	0.791901	0.794961	0.754512	0.746415	0.766992	0.691559	0.859946	0.795198	0.862638	0.813739	0.842022	0.802294	0.810534	0.849717	0.781143	0.854032	0.868393	0.831642	0.824392	0.960544	0.850836	0.833384	0.947039	0.924116	0.922063	0.81311	0.81925	0.922698	0.924329	0.941573	0.926032	0.958568	0.936913	0.867585
	0.566892	0.545473	0.55791	0.481684	0.653556	0.739493	0.582277	0.583011	0.767496	0.8657	0.883425	0.870082	0.85899	0.867858	0.848975	0.831598	0.814544	0.91683	0.890387	0.902988	0.84709	0.94318	0.942619	0.941944	0.937349	0.835934	0.820363	0.943352	0.893897	0.931364	0.895914	0.935901	0.941693	0.935039	0.955724	0.956473	0.956599	0.962698	0.961812	0.91026	0.978998	0.968483	0.870654	0.967989	0.885097	0.910581	0.944577	0.945124	0.957479
	0.460539	0.471055	0.517262	0.523282	0.599725	0.46239	0.657625	0.40323	0.693935	0.759364	0.769469	0.698009	0.613832	0.815047	0.598938	0.486308	0.650246	0.725402	0.428084	0.644869	0.630021	0.558478	0.700514	0.602946	0.7301	0.799568	0.657927	0.816926	0.611066	0.603628	0.600034	0.684951	0.811729	0.912463	0.872205	0.929373	0.912182	0.918887	0.954985	0.882383	0.93694	0.912479	0.573157	0.731401	0.737537	0.878314	0.720594	0.741246	0.79247
	0.349953	0.738995	0.758538	0.668313	0.609078	0.806633	0.632151	0.849379	0.859433	0.749999	0.827773	0.871813	0.842728	0.866664	0.849435	0.869563	0.779345	0.819442	0.869102	0.895548	0.800745	0.891085	0.897868	0.84714	0.912315	0.915223	0.92928	0.920739	0.913915	0.921437	0.882448	0.883668	0.762585	0.837589	0.924702	0.889344	0.885649	0.736828	0.945297	0.926167	0.982687	0.970363	0.96044	0.957787	0.779555	0.953548	0.971479	0.973945	0.939729
	0.622084	0.513909	0.443606	0.522837	0.526488	0.745304	0.618348	0.616289	0.51723	0.715819	0.806752	0.703785	0.633227	0.657628	0.550845	0.814087	0.797105	0.829645	0.857112	0.830123	0.68229	0.870824	0.860258	0.703982	0.781466	0.805131	0.870128	0.891996	0.868913	0.867713	0.831509	0.802921	0.842133	0.78742	0.782343	0.876652	0.904074	0.826858	0.745061	0.934773	0.887834	0.956265	0.89103	0.932336	0.866143	0.793039	0.852753	0.919122	0.887544
	0.425968	0.574016	0.722907	0.516715	0.575894	0.605641	0.530563	0.771121	0.718959	0.798422	0.722526	0.810129	0.773085	0.773517	0.815219	0.696556	0.759268	0.866252	0.880456	0.861203	0.879041	0.909633	0.879744	0.903166	0.917016	0.848842	0.901238	0.87849	0.804421	0.869925	0.909751	0.856889	0.898938	0.860496	0.878996	0.911469	0.870553	0.841117	0.929035	0.91223	0.892911	0.939881	0.922877	0.872665	0.916492	0.89011	0.909957	0.942714	0.922548
	0.500359	0.55951	0.67752	0.517692	0.641177	0.737152	0.716233	0.763552	0.778996	0.787085	0.69955	0.80087	0.568886	0.624595	0.540887	0.871367	0.666401	0.751331	0.68266	0.779945	0.775135	0.873472	0.777767	0.730229	0.769794	0.826305	0.877548	0.882099	0.874323	0.91076	0.899483	0.793189	0.895406	0.753187	0.928833	0.936597	0.925	0.885082	0.899234	0.793629	0.925387	0.968228	0.93668	0.82365	0.91796	0.939606	0.92979	0.948583	0.954001
	0.377641	0.639993	0.595149	0.401359	0.57552	0.541321	0.613089	0.508509	0.65194	0.704303	0.699619	0.759509	0.776957	0.764625	0.624954	0.749164	0.753057	0.769851	0.795896	0.765414	0.755668	0.839793	0.7803	0.779451	0.690094	0.789441	0.720352	0.810488	0.770021	0.809653	0.789638	0.69754	0.78342	0.826185	0.671405	0.810783	0.827358	0.795735	0.749951	0.719962	0.74023	0.725919	0.727789	0.880327	0.835747	0.848242	0.819666	0.805975	0.943737
	0.266885	0.473128	0.430029	0.546073	0.639759	0.466027	0.588084	0.653695	0.578029	0.473613	0.672463	0.617554	0.792512	0.618073	0.649455	0.613671	0.681046	0.655315	0.703264	0.634857	0.602416	0.704959	0.624391	0.505173	0.782118	0.844863	0.637756	0.694657	0.691363	0.571003	0.778769	0.783809	0.781217	0.644846	0.664782	0.709425	0.784198	0.70849	0.655656	0.793274	0.80677	0.654391	0.776914	0.871699	0.906355	0.898484	0.87674	0.845196	0.908283
	0.540758	0.753285	0.659055	0.74524	0.786684	0.857093	0.79853	0.917859	0.924073	0.911427	0.828243	0.941487	0.930528	0.868797	0.874393	0.930297	0.88049	0.944423	0.935348	0.944204	0.95871	0.953215	0.951215	0.902701	0.959467	0.955298	0.942024	0.968973	0.954666	0.897532	0.959026	0.963504	0.870293	0.972038	0.970129	0.961244	0.904678	0.966382	0.971379	0.968555	0.936581	0.959792	0.922549	0.898097	0.908389	0.967062	0.973778	0.965272	0.976235
	0.539929	0.690516	0.520164	0.730666	0.440576	0.463274	0.681186	0.548555	0.784517	0.771743	0.555207	0.787933	0.864138	0.641902	0.695804	0.817798	0.921699	0.936261	0.855268	0.751552	0.73389	0.732844	0.916846	0.674535	0.92869	0.76883	0.792835	0.887941	0.903298	0.881699	0.923808	0.816657	0.833947	0.944274	0.95527	0.903867	0.95215	0.910107	0.958801	0.856274	0.944324	0.956866	0.931061	0.951068	0.949704	0.972742	0.883746	0.977024	0.975973
	0.632238	0.510806	0.607354	0.663681	0.887302	0.882227	0.798732	0.908266	0.918757	0.892927	0.924587	0.938002	0.89109	0.946314	0.905684	0.943232	0.955959	0.93102	0.948252	0.958615	0.943861	0.956325	0.87372	0.927302	0.849802	0.925954	0.891835	0.96501	0.949516	0.958484	0.887102	0.960298	0.957697	0.968365	0.972651	0.973359	0.97246	0.974181	0.952518	0.975879	0.958867	0.969736	0.974844	0.970585	0.966854	0.954424	0.970689	0.977568	0.977642
	0.538027	0.624296	0.656289	0.562024	0.52165	0.646744	0.597647	0.532907	0.603997	0.742047	0.779514	0.60431	0.77384	0.832371	0.686621	0.763977	0.912071	0.869729	0.899337	0.809539	0.851863	0.81795	0.732775	0.912692	0.823965	0.901251	0.833258	0.91627	0.894774	0.833396	0.82479	0.843986	0.905376	0.828768	0.814606	0.820288	0.832895	0.839881	0.837056	0.896662	0.865309	0.912795	0.854726	0.837663	0.896693	0.843625	0.932854	0.878409	0.837856
	0.574239	0.409307	0.596256	0.756878	0.599936	0.656367	0.829435	0.616781	0.56018	0.750077	0.715035	0.705233	0.762767	0.609056	0.75577	0.796074	0.79052	0.782831	0.621699	0.744764	0.911716	0.747364	0.652902	0.831674	0.798829	0.734492	0.837761	0.900294	0.733139	0.947813	0.857933	0.857434	0.87221	0.912971	0.807535	0.845161	0.849309	0.819132	0.784104	0.892099	0.931701	0.890799	0.937198	0.945201	0.953189	0.92284	0.933812	0.879615	0.933847
	0.624683	0.440159	0.520834	0.667908	0.56499	0.424716	0.453057	0.432467	0.663079	0.356134	0.654701	0.687415	0.61085	0.747001	0.602198	0.520785	0.558849	0.689828	0.622242	0.679389	0.735076	0.727494	0.579516	0.780224	0.589218	0.884351	0.738064	0.829256	0.738422	0.747756	0.71588	0.728059	0.899071	0.915864	0.837437	0.819705	0.821718	0.913509	0.897428	0.692584	0.934152	0.940781	0.909343	0.814411	0.914211	0.816739	0.915848	0.924047	0.855287
	0.497033	0.669023	0.657651	0.611503	0.882373	0.710763	0.809295	0.623607	0.915376	0.651664	0.755804	0.664439	0.744977	0.793524	0.824154	0.868803	0.854869	0.687791	0.767172	0.862146	0.914932	0.894307	0.863422	0.948793	0.949103	0.960227	0.947354	0.969905	0.927974	0.935696	0.912024	0.948344	0.886382	0.959945	0.9755	0.975847	0.878859	0.97341	0.966635	0.971265	0.964541	0.966683	0.916482	0.960666	0.964248	0.938313	0.969352	0.927683	0.956192
	0.343193	0.665428	0.665772	0.670366	0.535779	0.819029	0.501786	0.867034	0.655141	0.64229	0.832268	0.837453	0.7526	0.776318	0.720554	0.931443	0.858591	0.845457	0.940571	0.791446	0.849045	0.914406	0.787327	0.885689	0.912561	0.915222	0.841953	0.953871	0.878892	0.929394	0.906489	0.949157	0.966061	0.815623	0.964507	0.956836	0.955196	0.95325	0.964778	0.953934	0.972605	0.977404	0.953319	0.897606	0.95829	0.948762	0.968175	0.945165	0.972135
	0.430205	0.512295	0.445519	0.519682	0.487793	0.605118	0.787106	0.710113	0.779386	0.725603	0.826468	0.676862	0.739289	0.841394	0.798204	0.733032	0.849608	0.937377	0.845913	0.776998	0.866363	0.807465	0.844492	0.945868	0.949689	0.87174	0.924155	0.962573	0.885604	0.957919	0.896001	0.877439	0.959908	0.917895	0.922447	0.91717	0.913542	0.963994	0.973206	0.927569	0.965721	0.927337	0.936325	0.91041	0.916023	0.953564	0.915119	0.971815	0.836392
	0.497442	0.559621	0.516587	0.74863	0.489888	0.633312	0.87689	0.762873	0.777229	0.706413	0.826299	0.847234	0.854234	0.746212	0.778162	0.750955	0.921563	0.922038	0.900883	0.853448	0.829394	0.937294	0.851489	0.948355	0.944889	0.92895	0.928712	0.930378	0.941079	0.942035	0.959721	0.958149	0.965316	0.950554	0.879496	0.97005	0.967561	0.972066	0.963461	0.968275	0.954555	0.967939	0.960856	0.950261	0.909077	0.960847	0.963878	0.977627	0.966429
	0.498812	0.473122	0.374204	0.51752	0.454312	0.577692	0.586176	0.782415	0.628169	0.713727	0.65539	0.763681	0.783945	0.779365	0.7487	0.797978	0.838577	0.757455	0.835679	0.813214	0.83628	0.862792	0.832776	0.858341	0.854992	0.853462	0.86691	0.856587	0.865191	0.857373	0.86247	0.859477	0.863493	0.879557	0.880068	0.867824	0.888155	0.857051	0.840682	0.84185	0.902974	0.895588	0.882168	0.879835	0.876745	0.887569	0.877728	0.904339	0.789995
	0.4969	0.675268	0.602975	0.599343	0.759764	0.62021	0.698194	0.68876	0.877556	0.792377	0.730335	0.756656	0.899996	0.744647	0.727702	0.814739	0.673822	0.831949	0.818469	0.761272	0.829421	0.940808	0.923546	0.858226	0.938147	0.83379	0.852324	0.959098	0.879289	0.811056	0.940477	0.831523	0.936877	0.952877	0.891114	0.831421	0.943719	0.824744	0.933495	0.895375	0.962373	0.780054	0.822538	0.854114	0.952254	0.845409	0.876567	0.927203	0.858753
	0.558577	0.402082	0.716009	0.712662	0.456156	0.523231	0.587055	0.597774	0.540773	0.590881	0.591099	0.836535	0.662463	0.552393	0.656846	0.560407	0.643105	0.571929	0.622885	0.700603	0.63065	0.798211	0.494399	0.707674	0.779612	0.571598	0.705108	0.698053	0.569558	0.850362	0.63138	0.44023	0.632465	0.637954	0.79152	0.716781	0.714995	0.797383	0.740812	0.867454	0.818541	0.749488	0.722765	0.799139	0.73173	0.711848	0.736716	0.874495	0.901118
	0.719719	0.588769	0.588876	0.776285	0.606313	0.801867	0.843276	0.847722	0.821441	0.682986	0.851953	0.763462	0.840507	0.834475	0.660439	0.87907	0.890044	0.80765	0.894447	0.877057	0.782463	0.954339	0.853001	0.802108	0.937385	0.909329	0.952377	0.958872	0.951641	0.958193	0.951728	0.899231	0.955741	0.968321	0.955706	0.967222	0.867354	0.959351	0.923423	0.930079	0.97934	0.951676	0.888996	0.893525	0.973584	0.918258	0.975966	0.982226	0.919131
	0.238082	0.565418	0.439434	0.524286	0.577726	0.681443	0.540531	0.650499	0.652258	0.716021	0.649684	0.730383	0.767114	0.685565	0.701334	0.789078	0.691392	0.760443	0.607184	0.774236	0.690736	0.701357	0.75276	0.869618	0.701285	0.780438	0.829374	0.662737	0.783988	0.797176	0.873695	0.88574	0.859592	0.85749	0.898347	0.914989	0.909647	0.916086	0.920279	0.920042	0.897083	0.906491	0.896775	0.873026	0.915573	0.839671	0.911719	0.87586	0.899222
	0.433288	0.568556	0.717627	0.637591	0.737779	0.720723	0.677309	0.682158	0.61549	0.707571	0.766048	0.792229	0.785892	0.890277	0.515044	0.696523	0.784537	0.882397	0.692528	0.78348	0.790399	0.88503	0.872768	0.881893	0.724872	0.818815	0.912286	0.841637	0.911922	0.829928	0.920559	0.892421	0.735964	0.918725	0.9389	0.8225	0.915055	0.94662	0.934691	0.869769	0.949449	0.939551	0.709918	0.901624	0.833396	0.866106	0.923438	0.926912	0.905825
	0.458271	0.507152	0.449309	0.374086	0.590951	0.462547	0.532714	0.396456	0.538506	0.75841	0.752056	0.690084	0.826854	0.693002	0.67681	0.693321	0.788859	0.890956	0.874191	0.884005	0.864438	0.891718	0.880878	0.882473	0.888539	0.797606	0.884824	0.888545	0.758507	0.860073	0.813396	0.906276	0.812148	0.882031	0.910028	0.87552	0.893883	0.871846	0.909733	0.906029	0.893163	0.8651	0.896995	0.735192	0.829238	0.913109	0.811384	0.87611	0.866123
	0.388762	0.384477	0.444275	0.606136	0.40624	0.690366	0.630552	0.81517	0.893446	0.786395	0.653475	0.929274	0.929017	0.815759	0.632669	0.787476	0.915545	0.919148	0.8349	0.853484	0.824082	0.924399	0.851577	0.845397	0.83622	0.866982	0.93305	0.838275	0.846934	0.896632	0.884826	0.919324	0.947125	0.853773	0.888426	0.855552	0.939641	0.932365	0.942126	0.960341	0.958812	0.956583	0.947843	0.948762	0.939943	0.921626	0.882474	0.93912	0.892782
	0.49857	0.703588	0.694467	0.352452	0.543041	0.46855	0.546247	0.511244	0.570522	0.5702	0.41195	0.787283	0.643408	0.661524	0.565646	0.763327	0.759278	0.932819	0.811105	0.830431	0.632352	0.875082	0.771008	0.821828	0.743251	0.703892	0.806038	0.747532	0.766235	0.787368	0.72641	0.773999	0.82721	0.650185	0.830214	0.802317	0.685645	0.777272	0.810928	0.881046	0.870469	0.856219	0.81605	0.920821	0.843203	0.807845	0.915549	0.951231	0.848356
	0.53895	0.510693	0.649769	0.401166	0.487594	0.848367	0.833485	0.793886	0.860775	0.89675	0.783762	0.727654	0.920745	0.757161	0.743488	0.825588	0.836011	0.791186	0.931371	0.897927	0.871314	0.943246	0.923627	0.945937	0.950329	0.895433	0.946173	0.88602	0.869005	0.889339	0.948697	0.966683	0.968127	0.971641	0.90299	0.967103	0.970827	0.977595	0.977069	0.923485	0.981181	0.974709	0.913316	0.969099	0.968083	0.912208	0.968894	0.984111	0.88969
	0.142012	0.665857	0.689388	0.656131	0.712476	0.619336	0.791745	0.881804	0.884854	0.861625	0.881152	0.940031	0.941155	0.913318	0.472205	0.636078	0.727975	0.738172	0.718914	0.810335	0.902308	0.891277	0.833235	0.903536	0.959514	0.865331	0.890367	0.915827	0.925874	0.848553	0.92377	0.956863	0.913967	0.949305	0.962111	0.920623	0.958085	0.965098	0.977049	0.974512	0.97557	0.914515	0.950774	0.970457	0.959129	0.960782	0.974896	0.976063	0.967327
	0.564229	0.437239	0.655322	0.667401	0.86814	0.694587	0.732586	0.729409	0.939591	0.906708	0.885791	0.815552	0.884952	0.876464	0.834465	0.916098	0.957786	0.969121	0.959834	0.907374	0.948904	0.971063	0.860834	0.906703	0.960117	0.901734	0.923662	0.930866	0.842362	0.971747	0.967138	0.966714	0.853078	0.97171	0.931381	0.974027	0.89048	0.931201	0.975476	0.972975	0.979401	0.97302	0.924638	0.929455	0.962659	0.973334	0.970721	0.985947	0.976095
	0.367212	0.380783	0.557901	0.558248	0.564163	0.64635	0.646631	0.541105	0.795524	0.623122	0.789178	0.717424	0.565139	0.733097	0.791246	0.758031	0.798928	0.820438	0.765288	0.792843	0.741548	0.849624	0.652	0.909486	0.912172	0.925744	0.822327	0.759591	0.735872	0.915837	0.923817	0.731286	0.858973	0.935159	0.903524	0.863475	0.84121	0.909865	0.90836	0.912633	0.940097	0.924137	0.923537	0.915785	0.868802	0.936149	0.950961	0.952212	0.938915
	0.537078	0.508577	0.437812	0.522452	0.703111	0.650727	0.636427	0.620727	0.652105	0.700094	0.405613	0.565945	0.724858	0.557352	0.603455	0.49269	0.754555	0.776096	0.684751	0.688426	0.513817	0.696377	0.693852	0.758212	0.767119	0.594617	0.442439	0.531089	0.433926	0.605702	0.533949	0.615068	0.797232	0.695759	0.796548	0.81127	0.725834	0.871509	0.765496	0.705367	0.732823	0.727845	0.704677	0.639828	0.645596	0.715851	0.69194	0.739767	0.691923
	0.553133	0.510617	0.524194	0.780077	0.665036	0.785554	0.817983	0.659355	0.749712	0.713846	0.761399	0.753435	0.788678	0.784868	0.76099	0.789935	0.813784	0.737235	0.720588	0.704155	0.762741	0.864902	0.791538	0.809177	0.81815	0.753085	0.849431	0.800842	0.883159	0.829342	0.856184	0.874236	0.851427	0.815292	0.898618	0.908259	0.904141	0.855146	0.913081	0.917263	0.96284	0.965175	0.945615	0.873375	0.85876	0.852609	0.961538	0.94532	0.882422
study 2
	subjects
trials number	0.520079	0.692369	0.866139	0.924344	0.930581	0.824891	0.731428	0.835186	0.924667	0.922351	0.937927	0.938687	0.854575	0.878121	0.890685	0.866866	0.96091	0.958102	0.956411	0.963552	0.97482	0.96991	0.973602	0.970826	0.971842	0.971819	0.968097	0.973888	0.97371	0.978947	0.977806	0.981339	0.983216	0.984344	0.984073	0.979509	0.985341	0.941578	0.975661	0.986847	0.982524	0.974136	0.979566	0.979983	0.987059	0.937363	0.978031	0.959563	0.974353
	0.77922	0.76955	0.694417	0.743144	0.88729	0.870302	0.914421	0.918432	0.900598	0.919632	0.944348	0.93311	0.937498	0.938715	0.942467	0.930073	0.953349	0.942393	0.968958	0.973609	0.971675	0.967245	0.972132	0.978695	0.96269	0.970093	0.970403	0.965933	0.965961	0.978267	0.95003	0.978454	0.973966	0.961987	0.945448	0.952773	0.986884	0.978677	0.971776	0.96988	0.967715	0.97127	0.958989	0.962417	0.961213	0.968774	0.971889	0.983232	0.970384
	0.777577	0.729923	0.898671	0.898709	0.945591	0.888477	0.930651	0.905994	0.867967	0.947395	0.946995	0.966504	0.960153	0.921062	0.942848	0.949738	0.967738	0.968955	0.970491	0.980989	0.961463	0.897635	0.972585	0.979236	0.978244	0.96305	0.97383	0.930121	0.950306	0.875383	0.978109	0.978075	0.980586	0.98004	0.982163	0.972994	0.97892	0.95401	0.980426	0.978127	0.933293	0.968827	0.975456	0.901226	0.977817	0.979145	0.944205	0.985446	0.977299
	0.52428	0.701295	0.721742	0.784382	0.8947	0.903582	0.90581	0.855362	0.946454	0.957363	0.957433	0.960287	0.942956	0.962281	0.942951	0.954964	0.951941	0.956994	0.957865	0.964791	0.971474	0.972344	0.972332	0.955347	0.975377	0.967317	0.973142	0.973366	0.964546	0.977993	0.962054	0.979351	0.979571	0.983788	0.980159	0.971356	0.983235	0.968623	0.967768	0.980857	0.977331	0.971513	0.981379	0.976452	0.986166	0.952528	0.984542	0.979169	0.913041
	0.639852	0.587059	0.326136	0.916714	0.718836	0.678476	0.706413	0.702974	0.807509	0.7239	0.924883	0.829272	0.815049	0.819369	0.873744	0.915586	0.896744	0.923515	0.90818	0.835439	0.838331	0.855085	0.899057	0.922251	0.915065	0.924392	0.937083	0.939582	0.917318	0.936685	0.945539	0.945033	0.940588	0.94312	0.870514	0.848944	0.942288	0.937352	0.929789	0.946767	0.866913	0.924694	0.931872	0.931429	0.911509	0.925442	0.946788	0.949895	0.929773
	0.400627	0.589376	0.653196	0.842055	0.934167	0.757836	0.84765	0.881136	0.793744	0.815792	0.828922	0.62032	0.829117	0.643248	0.879455	0.908021	0.923472	0.960432	0.833877	0.854589	0.843146	0.880178	0.96333	0.966514	0.89851	0.973379	0.808949	0.875764	0.954425	0.92163	0.960689	0.977218	0.976436	0.974729	0.983864	0.972142	0.943593	0.968653	0.898532	0.936843	0.979591	0.962995	0.969664	0.962344	0.976066	0.962606	0.97533	0.972846	0.966682
	0.542078	0.560117	0.602796	0.645057	0.67756	0.816925	0.647579	0.71294	0.57719	0.893481	0.876443	0.915123	0.789316	0.953566	0.571688	0.877335	0.797971	0.936116	0.898004	0.882169	0.933165	0.947918	0.960564	0.973501	0.964012	0.952104	0.965314	0.973415	0.880361	0.958565	0.970187	0.975897	0.981435	0.974434	0.977669	0.96636	0.918289	0.974429	0.968618	0.909284	0.976288	0.898811	0.979139	0.968057	0.979854	0.973687	0.981484	0.978586	0.892371
	0.521242	0.577559	0.536633	0.685781	0.895818	0.808084	0.674847	0.890433	0.91295	0.834476	0.92218	0.947707	0.845982	0.929525	0.822545	0.948519	0.953384	0.886391	0.956681	0.982007	0.915283	0.968083	0.975307	0.919288	0.970136	0.957556	0.964647	0.927102	0.925838	0.924122	0.882482	0.97127	0.924565	0.977631	0.973613	0.969106	0.790625	0.963273	0.961615	0.948738	0.974963	0.908066	0.969577	0.922338	0.980292	0.92377	0.974401	0.983129	0.917417
	0.523321	0.678614	0.498625	0.542995	0.740618	0.716927	0.798959	0.882143	0.857652	0.882036	0.838321	0.924644	0.904415	0.892989	0.763949	0.783647	0.921823	0.901763	0.906489	0.924998	0.855127	0.770255	0.918133	0.816984	0.934424	0.927538	0.933215	0.933363	0.893668	0.871124	0.943082	0.925379	0.946243	0.944959	0.95088	0.837925	0.873705	0.919527	0.830213	0.944085	0.92092	0.934704	0.925584	0.849614	0.937056	0.947543	0.944204	0.940281	0.910579
	0.41843	0.81608	0.76228	0.898217	0.932602	0.936142	0.92472	0.946074	0.939857	0.95383	0.96422	0.969058	0.963475	0.970134	0.944955	0.959774	0.970114	0.964943	0.967693	0.971668	0.978354	0.9734	0.977057	0.980272	0.980943	0.906443	0.971525	0.974302	0.971308	0.978341	0.976978	0.977539	0.964391	0.980372	0.976033	0.975477	0.983546	0.972801	0.976454	0.985498	0.980058	0.96846	0.97947	0.975141	0.975488	0.977188	0.97979	0.986232	0.974138
	0.425776	0.561229	0.758636	0.820626	0.858238	0.751208	0.853118	0.892263	0.873492	0.914928	0.904438	0.934283	0.931737	0.94689	0.924092	0.899961	0.949501	0.955272	0.949171	0.969081	0.953551	0.966102	0.912674	0.951106	0.947376	0.960897	0.973833	0.964684	0.848946	0.974433	0.953368	0.967525	0.972157	0.960048	0.977021	0.978101	0.976109	0.975312	0.974839	0.974795	0.979206	0.956498	0.981521	0.936074	0.982996	0.974252	0.976843	0.98334	0.956913
	0.567861	0.463165	0.492659	0.723575	0.701457	0.674227	0.636163	0.902807	0.578794	0.844235	0.896396	0.800667	0.80113	0.816721	0.851693	0.895815	0.897966	0.715895	0.8023	0.913544	0.940437	0.864037	0.940821	0.857921	0.938675	0.90607	0.907699	0.920257	0.925012	0.939646	0.94206	0.857219	0.940419	0.918188	0.926054	0.939093	0.880352	0.945714	0.909913	0.954413	0.950891	0.875097	0.935902	0.941223	0.9537	0.859611	0.942417	0.968371	0.91792
	0.453391	0.58537	0.710668	0.774674	0.895047	0.703691	0.763135	0.829011	0.842056	0.931488	0.879129	0.835628	0.926216	0.92723	0.919302	0.960668	0.941365	0.951548	0.963216	0.978409	0.972368	0.968607	0.972951	0.959906	0.957486	0.975418	0.97505	0.973694	0.972432	0.975912	0.966083	0.968028	0.97825	0.976364	0.961627	0.968077	0.975003	0.958359	0.947373	0.971473	0.965914	0.957238	0.983628	0.97482	0.982555	0.977508	0.981163	0.987421	0.977471
	0.56825	0.449671	0.712731	0.837985	0.911294	0.79859	0.792411	0.910612	0.912012	0.900025	0.930925	0.961385	0.942437	0.955469	0.903909	0.932238	0.953609	0.876215	0.952898	0.939555	0.96531	0.967093	0.950118	0.966445	0.969006	0.947421	0.962337	0.968442	0.864913	0.978072	0.970597	0.972053	0.960851	0.96951	0.974529	0.960615	0.975707	0.961748	0.956366	0.979379	0.964987	0.965945	0.968391	0.947069	0.979414	0.943976	0.973761	0.978032	0.959441
	0.576684	0.459899	0.728282	0.662967	0.871843	0.564211	0.758307	0.90275	0.871452	0.754683	0.819385	0.745311	0.850686	0.910977	0.881192	0.849441	0.850063	0.921483	0.922258	0.956032	0.944884	0.942349	0.867292	0.955763	0.955592	0.95221	0.877855	0.953392	0.922019	0.969272	0.958619	0.953539	0.97361	0.974308	0.968277	0.894475	0.967812	0.961263	0.955523	0.96708	0.965113	0.943779	0.968694	0.95078	0.966039	0.96884	0.968985	0.925734	0.970728
	0.463684	0.46166	0.804905	0.640109	0.8692	0.791395	0.731864	0.68958	0.634758	0.624348	0.726067	0.708401	0.763089	0.79815	0.803796	0.898672	0.907147	0.885341	0.948022	0.937766	0.933081	0.909813	0.95756	0.896928	0.846899	0.902224	0.957171	0.94397	0.873274	0.891673	0.971419	0.957189	0.971346	0.973176	0.897348	0.861415	0.885195	0.97144	0.909164	0.952234	0.96424	0.948932	0.967461	0.922722	0.971193	0.978837	0.957949	0.979467	0.969376
	0.611835	0.669502	0.855487	0.849378	0.795534	0.891074	0.888668	0.921937	0.910713	0.921939	0.939234	0.933571	0.931197	0.946372	0.891886	0.932649	0.934733	0.904273	0.943193	0.940227	0.951832	0.953408	0.936254	0.953761	0.93459	0.94271	0.93074	0.950214	0.938588	0.974861	0.926079	0.905783	0.956723	0.970392	0.968699	0.960167	0.970049	0.955627	0.960564	0.967436	0.966528	0.967292	0.971377	0.960139	0.979863	0.971448	0.977638	0.968349	0.962489
	0.524191	0.715093	0.890179	0.77976	0.91979	0.82373	0.884378	0.9319	0.924983	0.942304	0.949794	0.931327	0.95043	0.964613	0.883582	0.957376	0.959831	0.956064	0.965403	0.968584	0.924056	0.961883	0.977668	0.973018	0.964854	0.968124	0.956586	0.922826	0.966187	0.979127	0.92622	0.964915	0.976253	0.983346	0.979987	0.959925	0.98191	0.973197	0.96712	0.976658	0.971585	0.970457	0.973507	0.962939	0.979243	0.973788	0.942013	0.967473	0.960007
	0.716188	0.460144	0.725315	0.86798	0.692053	0.912593	0.883741	0.893883	0.905884	0.905776	0.894888	0.95642	0.913871	0.947147	0.942613	0.909634	0.963038	0.936083	0.913345	0.921575	0.943494	0.964473	0.949553	0.975787	0.919295	0.937976	0.965797	0.922822	0.969329	0.905345	0.974882	0.97869	0.975798	0.961989	0.976834	0.975015	0.984344	0.978894	0.951853	0.981622	0.957995	0.883122	0.972392	0.968118	0.982745	0.961008	0.971397	0.971997	0.970095
	0.409265	0.461796	0.718639	0.515306	0.492743	0.754602	0.664853	0.835422	0.913044	0.940937	0.939068	0.970515	0.950785	0.96689	0.93465	0.943953	0.921578	0.945263	0.955842	0.961381	0.958694	0.963929	0.955995	0.974103	0.974378	0.943521	0.973732	0.97913	0.975551	0.977922	0.96948	0.975503	0.883895	0.976731	0.979398	0.969179	0.980734	0.942509	0.973896	0.958859	0.977681	0.981522	0.966026	0.974772	0.974507	0.977005	0.97962	0.985536	0.977617
	0.614985	0.781312	0.816285	0.785805	0.869134	0.89995	0.906111	0.917643	0.911481	0.951145	0.918697	0.957996	0.9536	0.940179	0.933147	0.847594	0.923462	0.895354	0.941821	0.953154	0.875369	0.950481	0.948512	0.966189	0.971034	0.948853	0.942504	0.956984	0.967239	0.962175	0.966526	0.974432	0.976448	0.984691	0.973698	0.931959	0.962146	0.971539	0.953469	0.975847	0.969577	0.966334	0.973591	0.964921	0.983639	0.965362	0.975375	0.984463	0.958867
	0.52562	0.679898	0.823917	0.85089	0.94402	0.809756	0.904043	0.890045	0.85753	0.952256	0.958846	0.939532	0.854891	0.823812	0.938822	0.964505	0.876631	0.958923	0.958958	0.964718	0.960506	0.962772	0.974809	0.971388	0.972279	0.972653	0.951885	0.9587	0.952915	0.982619	0.871061	0.971948	0.977856	0.975389	0.972591	0.968737	0.981317	0.971408	0.960643	0.979448	0.914568	0.972629	0.974626	0.967596	0.984277	0.979462	0.979552	0.984078	0.922965
	0.522793	0.82262	0.842143	0.897594	0.845343	0.916197	0.794208	0.949661	0.8565	0.867936	0.812569	0.960017	0.952219	0.962125	0.911228	0.947914	0.959522	0.962878	0.908975	0.966578	0.95717	0.970469	0.896397	0.970306	0.966797	0.97227	0.969096	0.95983	0.966076	0.976672	0.970294	0.967112	0.967132	0.981851	0.963668	0.884053	0.97298	0.971452	0.967798	0.978464	0.968002	0.980049	0.966871	0.973528	0.976134	0.973658	0.975716	0.981215	0.955924
	0.525867	0.853852	0.771697	0.915367	0.915271	0.932878	0.904877	0.950681	0.872973	0.958822	0.957073	0.898725	0.95815	0.912242	0.951833	0.8874	0.881381	0.873192	0.940611	0.975687	0.976352	0.972435	0.96734	0.974371	0.969365	0.965448	0.96687	0.979968	0.974949	0.977565	0.977967	0.968521	0.977015	0.981129	0.974032	0.97742	0.949201	0.980699	0.964137	0.98315	0.977459	0.9742	0.967218	0.978209	0.98316	0.923843	0.983662	0.984161	0.919546
	0.526852	0.813356	0.762616	0.771223	0.816871	0.688837	0.793647	0.916658	0.821112	0.863072	0.939179	0.953396	0.88256	0.96932	0.906268	0.887674	0.967681	0.863692	0.865829	0.974059	0.93279	0.884314	0.959471	0.962042	0.90186	0.88948	0.914079	0.979381	0.882787	0.981106	0.965684	0.97943	0.967844	0.970125	0.977292	0.931365	0.982231	0.978817	0.918113	0.985943	0.973661	0.9715	0.96352	0.971073	0.976983	0.971404	0.977459	0.929885	0.975654
	0.610343	0.373346	0.59918	0.741203	0.803772	0.808943	0.806794	0.904062	0.951032	0.905183	0.947212	0.955135	0.908279	0.955894	0.816392	0.960969	0.961468	0.961405	0.968232	0.975629	0.970368	0.974181	0.975892	0.979587	0.97852	0.976075	0.979864	0.923242	0.967322	0.969986	0.975536	0.982025	0.981815	0.975828	0.984005	0.960456	0.980038	0.908609	0.97429	0.982744	0.979306	0.966209	0.955793	0.976685	0.976815	0.926629	0.981121	0.97219	0.939363
	0.612854	0.660987	0.701853	0.850121	0.906596	0.905361	0.783048	0.941206	0.834477	0.943082	0.952718	0.957866	0.957421	0.969822	0.94642	0.964888	0.954222	0.963066	0.96749	0.971955	0.969857	0.927514	0.969682	0.970452	0.967002	0.961595	0.971134	0.979896	0.957236	0.979874	0.97584	0.977194	0.980479	0.981022	0.982428	0.975134	0.98409	0.976645	0.959809	0.981692	0.981675	0.978877	0.978529	0.978043	0.985622	0.971046	0.986227	0.989325	0.980744
	0.457132	0.569296	0.60768	0.779608	0.754645	0.868986	0.879737	0.911514	0.888254	0.946751	0.916725	0.949393	0.944309	0.951588	0.93712	0.956996	0.962694	0.961704	0.967082	0.976072	0.972869	0.96796	0.961292	0.955738	0.971189	0.974188	0.973884	0.969679	0.972616	0.981152	0.963945	0.980571	0.975267	0.980476	0.98433	0.978111	0.978868	0.97343	0.973134	0.982282	0.972597	0.980074	0.978986	0.967935	0.984132	0.970324	0.985705	0.96868	0.973669
	0.593381	0.700902	0.665468	0.762236	0.859084	0.875985	0.891075	0.94063	0.935884	0.936609	0.952179	0.959072	0.960071	0.97172	0.943478	0.955881	0.96859	0.946206	0.976602	0.925703	0.977462	0.973423	0.96516	0.976863	0.975579	0.966869	0.972688	0.962884	0.970305	0.9762	0.976777	0.978889	0.97908	0.967635	0.982001	0.974259	0.970631	0.972974	0.968314	0.981638	0.975823	0.972515	0.980906	0.976388	0.982694	0.973024	0.983931	0.981845	0.978548
	0.621287	0.675553	0.680088	0.899007	0.854275	0.801135	0.750543	0.675168	0.864828	0.788843	0.926993	0.901602	0.904403	0.91474	0.672433	0.926472	0.895781	0.806373	0.91696	0.941021	0.929148	0.872321	0.909896	0.931426	0.946405	0.935377	0.931259	0.85335	0.864283	0.924011	0.925039	0.923638	0.947084	0.949037	0.958035	0.956451	0.960336	0.960279	0.951636	0.982314	0.971976	0.892302	0.895151	0.937429	0.970113	0.97203	0.957556	0.973119	0.976709
	0.602293	0.467951	0.617138	0.752251	0.783294	0.922496	0.663216	0.809829	0.904833	0.895626	0.902707	0.952878	0.839826	0.940825	0.918188	0.929664	0.882035	0.94624	0.837926	0.856516	0.946396	0.948412	0.862982	0.940213	0.953623	0.955991	0.954656	0.963738	0.967662	0.967705	0.966378	0.958583	0.968004	0.92202	0.973699	0.942338	0.98119	0.898281	0.942798	0.950136	0.979333	0.910902	0.96149	0.968037	0.956763	0.959236	0.976135	0.943074	0.921778
	0.523115	0.789517	0.800217	0.827162	0.775357	0.850428	0.851796	0.771218	0.896634	0.895872	0.796397	0.934825	0.914319	0.938923	0.788017	0.91677	0.852125	0.939354	0.94613	0.95914	0.95215	0.94888	0.906542	0.962818	0.922485	0.919864	0.939296	0.952897	0.933447	0.949677	0.949238	0.920644	0.930119	0.951731	0.948609	0.933284	0.942828	0.878135	0.955669	0.943405	0.924388	0.918261	0.939644	0.929522	0.955917	0.952935	0.942947	0.9652	0.949259
	0.522398	0.785312	0.877492	0.929736	0.909656	0.933173	0.932807	0.952855	0.929801	0.967685	0.962021	0.964817	0.958051	0.969144	0.951346	0.960972	0.970736	0.966468	0.970353	0.980655	0.974866	0.978717	0.978997	0.975867	0.978779	0.931347	0.975001	0.976757	0.967793	0.981622	0.964604	0.967241	0.974248	0.983347	0.980913	0.977907	0.974214	0.98187	0.973678	0.98866	0.984763	0.980913	0.982421	0.963911	0.987963	0.969333	0.953486	0.980609	0.971571
	0.471219	0.757445	0.852333	0.903887	0.935564	0.924671	0.926369	0.927835	0.936284	0.894667	0.957428	0.952514	0.940633	0.967569	0.936513	0.957679	0.961446	0.965067	0.967707	0.978504	0.977529	0.980248	0.96569	0.980584	0.979193	0.910344	0.974519	0.977589	0.975247	0.977134	0.965892	0.971052	0.983464	0.97288	0.942218	0.979963	0.984969	0.969955	0.970617	0.982319	0.980404	0.971986	0.98096	0.972932	0.981184	0.978499	0.983502	0.98837	0.972776
	0.5238	0.652077	0.728733	0.905339	0.911568	0.906121	0.920203	0.892594	0.91396	0.907594	0.857004	0.955344	0.926258	0.927426	0.790017	0.924567	0.955314	0.954795	0.952428	0.96646	0.972903	0.951139	0.921831	0.961151	0.912986	0.972694	0.970838	0.954529	0.969537	0.969367	0.972701	0.970341	0.973128	0.966417	0.882171	0.934343	0.962765	0.945678	0.926006	0.964063	0.966812	0.939851	0.970691	0.938429	0.974132	0.94954	0.962096	0.968624	0.954428
	0.29784	0.77889	0.847612	0.877267	0.903892	0.897226	0.871085	0.890521	0.881684	0.91698	0.914917	0.94068	0.936916	0.951692	0.865454	0.950429	0.954478	0.948387	0.843298	0.964747	0.947709	0.943907	0.919865	0.948426	0.865007	0.925615	0.965006	0.967834	0.958787	0.973111	0.948573	0.974376	0.915904	0.962962	0.962611	0.953301	0.974718	0.877922	0.90745	0.970548	0.972454	0.93775	0.963198	0.971044	0.98662	0.97581	0.981586	0.963364	0.939361
	0.392736	0.722355	0.744647	0.783507	0.909507	0.778137	0.82822	0.917879	0.909797	0.950195	0.924318	0.920969	0.942564	0.96494	0.869938	0.947358	0.958612	0.881651	0.93666	0.969773	0.954901	0.963312	0.909506	0.971716	0.973572	0.922511	0.952579	0.968018	0.905326	0.971996	0.971354	0.966833	0.968364	0.965879	0.963391	0.883581	0.958562	0.962619	0.869233	0.982392	0.929513	0.972708	0.965132	0.962191	0.978941	0.908716	0.968067	0.966406	0.963959
	0.522189	0.668417	0.808534	0.636469	0.912802	0.806941	0.90633	0.816421	0.80447	0.842338	0.803985	0.914838	0.740533	0.944984	0.904882	0.865257	0.894681	0.825245	0.958097	0.967374	0.965347	0.951638	0.958273	0.969325	0.961013	0.864376	0.900443	0.938652	0.894706	0.971483	0.972117	0.960279	0.924081	0.952472	0.927013	0.977089	0.964728	0.940675	0.893019	0.972809	0.981403	0.933885	0.961041	0.943806	0.958418	0.971637	0.960575	0.967749	0.953573
	0.628695	0.513459	0.495913	0.737754	0.756524	0.752674	0.762793	0.860313	0.784345	0.91288	0.89374	0.925419	0.880733	0.945204	0.767518	0.949755	0.941646	0.957015	0.912705	0.962498	0.963876	0.971967	0.967813	0.96287	0.965004	0.924064	0.968758	0.967928	0.970719	0.97967	0.893362	0.935303	0.968001	0.962619	0.975014	0.95659	0.969535	0.96282	0.938355	0.977119	0.976363	0.973767	0.965124	0.948261	0.988172	0.96593	0.980949	0.979195	0.920919
	0.584705	0.569187	0.694626	0.605375	0.798461	0.561966	0.608454	0.796849	0.869006	0.909141	0.924841	0.746468	0.816567	0.922612	0.863451	0.935777	0.729832	0.888645	0.885975	0.907143	0.837865	0.91699	0.892035	0.960849	0.938057	0.957366	0.94244	0.818101	0.954802	0.92601	0.909842	0.965937	0.922696	0.961807	0.930009	0.866382	0.933549	0.883714	0.825007	0.909435	0.822471	0.93936	0.857079	0.956058	0.946639	0.968739	0.839673	0.949195	0.930263
	0.632313	0.778014	0.718361	0.882424	0.874795	0.888145	0.913287	0.924513	0.897853	0.90131	0.943321	0.925802	0.931386	0.919743	0.916033	0.933161	0.864832	0.947208	0.957845	0.965733	0.894634	0.936821	0.894821	0.92128	0.969665	0.960292	0.946648	0.959998	0.961774	0.978659	0.940398	0.955955	0.973839	0.980947	0.975184	0.953678	0.963895	0.9783	0.942162	0.979914	0.96859	0.976622	0.878787	0.938382	0.978577	0.943326	0.970141	0.960965	0.969164
	0.750705	0.673815	0.827805	0.889075	0.905506	0.894933	0.858279	0.898886	0.932998	0.931421	0.93611	0.944998	0.915039	0.954587	0.921712	0.882868	0.936138	0.921069	0.9561	0.95377	0.953852	0.952505	0.953415	0.97152	0.954236	0.966496	0.967779	0.945644	0.963384	0.97557	0.979575	0.940208	0.947691	0.975753	0.975144	0.973984	0.979086	0.975928	0.971987	0.984191	0.950606	0.873203	0.919443	0.924023	0.982944	0.954638	0.899569	0.981632	0.964618
	0.521243	0.650479	0.843963	0.905284	0.904382	0.926109	0.884762	0.93758	0.927584	0.941781	0.947202	0.967782	0.94462	0.959092	0.931192	0.9562	0.955087	0.957808	0.957911	0.97445	0.945421	0.974079	0.956336	0.977478	0.974908	0.97507	0.973685	0.965117	0.965835	0.978896	0.978921	0.978839	0.97989	0.978193	0.9844	0.977729	0.980959	0.978968	0.97704	0.982716	0.98216	0.978196	0.976303	0.979756	0.98889	0.978212	0.979931	0.988451	0.980335
	0.468668	0.572025	0.82594	0.893233	0.79492	0.910187	0.926136	0.930106	0.90337	0.939712	0.952576	0.96449	0.943326	0.960951	0.844546	0.937874	0.962763	0.949272	0.942932	0.972112	0.968963	0.964933	0.955731	0.972213	0.931054	0.893179	0.956299	0.975481	0.959691	0.949335	0.959156	0.964143	0.975772	0.974304	0.971241	0.972272	0.985475	0.975322	0.959338	0.962574	0.976371	0.950675	0.974779	0.972905	0.983435	0.956384	0.942979	0.978871	0.969964
	0.461061	0.559022	0.595447	0.846303	0.753673	0.646658	0.826677	0.890348	0.736765	0.88849	0.775837	0.898947	0.915961	0.890823	0.860361	0.745151	0.937118	0.929292	0.940064	0.959518	0.919307	0.930045	0.842524	0.933986	0.851464	0.853343	0.930208	0.935742	0.837326	0.962012	0.94396	0.946256	0.860248	0.847686	0.935627	0.93279	0.950142	0.819794	0.93024	0.875114	0.933268	0.917355	0.863774	0.905952	0.916959	0.94998	0.964822	0.955138	0.923101
	0.522913	0.804726	0.750184	0.911374	0.931859	0.919103	0.817255	0.845945	0.931831	0.948529	0.951226	0.937495	0.964762	0.895088	0.922714	0.952429	0.871884	0.920818	0.924915	0.96206	0.953204	0.968302	0.857328	0.974223	0.935794	0.941073	0.93266	0.952251	0.950258	0.936053	0.967513	0.965695	0.96843	0.955042	0.957439	0.977911	0.97278	0.961517	0.967768	0.962209	0.971862	0.957292	0.934092	0.931368	0.951141	0.870838	0.968807	0.979263	0.945018
	0.600244	0.65023	0.810692	0.898945	0.751733	0.85985	0.859826	0.912641	0.934296	0.954081	0.961132	0.965586	0.963262	0.960913	0.791856	0.954808	0.969513	0.957659	0.956623	0.976948	0.908733	0.965087	0.967655	0.972887	0.969204	0.973002	0.967221	0.966474	0.955432	0.976992	0.975172	0.976535	0.976845	0.981956	0.980606	0.96986	0.984896	0.964831	0.917862	0.980315	0.977884	0.971631	0.976716	0.973028	0.986376	0.974485	0.984233	0.985625	0.971924
	0.417913	0.566352	0.604184	0.603205	0.770027	0.862562	0.907708	0.883808	0.892077	0.839005	0.837404	0.938668	0.932406	0.963607	0.908323	0.943473	0.915451	0.884338	0.955086	0.968485	0.96232	0.942309	0.967219	0.90336	0.961123	0.965331	0.905659	0.971644	0.88824	0.977217	0.968975	0.973599	0.950272	0.977216	0.975289	0.898889	0.956799	0.969712	0.967102	0.983022	0.967154	0.970122	0.965275	0.959008	0.97973	0.920637	0.97943	0.976626	0.969338
	0.641717	0.708619	0.73416	0.794295	0.810242	0.66338	0.928098	0.79258	0.929782	0.919051	0.948462	0.933018	0.886276	0.919199	0.810455	0.925754	0.966126	0.947123	0.90637	0.96693	0.945574	0.88642	0.858354	0.964753	0.970128	0.929804	0.948125	0.96901	0.886936	0.962216	0.957695	0.973949	0.968199	0.960534	0.956843	0.95301	0.974336	0.96393	0.938424	0.963019	0.96921	0.866492	0.966284	0.9594	0.92575	0.922289	0.964918	0.948813	0.921944
	0.423268	0.60454	0.601506	0.866198	0.86916	0.652031	0.780496	0.878871	0.856909	0.894303	0.854587	0.876307	0.887492	0.906043	0.856579	0.799742	0.92913	0.90087	0.926963	0.943969	0.918689	0.950335	0.857234	0.949031	0.856648	0.861812	0.93454	0.945373	0.930677	0.946074	0.936014	0.878364	0.95427	0.948879	0.943528	0.948539	0.961486	0.947547	0.861745	0.953821	0.961693	0.867463	0.951928	0.917042	0.956341	0.941117	0.961741	0.960179	0.952103
	0.632828	0.837727	0.882877	0.927489	0.936303	0.909005	0.89514	0.930707	0.944183	0.953504	0.956009	0.963885	0.937172	0.961129	0.939576	0.953187	0.967653	0.965949	0.953591	0.967592	0.968169	0.971861	0.97256	0.972741	0.974962	0.96669	0.970907	0.979628	0.967695	0.982075	0.971965	0.974597	0.982081	0.979397	0.950443	0.978697	0.976982	0.980724	0.971449	0.98425	0.98301	0.975978	0.971207	0.975165	0.968869	0.959161	0.979267	0.977758	0.972795
	0.521048	0.660135	0.814375	0.882017	0.891674	0.893485	0.915797	0.927699	0.896944	0.925605	0.945461	0.95436	0.945822	0.9598	0.918194	0.95379	0.899839	0.869413	0.96244	0.898569	0.961424	0.96779	0.945432	0.970221	0.970509	0.960955	0.978789	0.961546	0.962575	0.970954	0.966839	0.976883	0.976343	0.904853	0.965595	0.963016	0.97683	0.966731	0.969322	0.964547	0.978383	0.976745	0.943084	0.901998	0.947077	0.91769	0.950758	0.969406	0.961379
	0.623872	0.675201	0.599717	0.863934	0.867567	0.887356	0.6601	0.903893	0.798979	0.895121	0.87959	0.924446	0.880128	0.937081	0.770888	0.890367	0.916835	0.847791	0.929012	0.841063	0.917445	0.835913	0.947635	0.959981	0.888968	0.955952	0.875169	0.966361	0.902629	0.945751	0.943341	0.957209	0.964646	0.972549	0.964144	0.967816	0.962843	0.96147	0.929026	0.969315	0.938986	0.943739	0.940925	0.851219	0.917857	0.929275	0.890485	0.966267	0.957715
	0.641082	0.570325	0.712026	0.785189	0.814289	0.790176	0.709324	0.766764	0.813846	0.9049	0.858477	0.88719	0.834837	0.923897	0.784909	0.945467	0.939305	0.93238	0.959091	0.964459	0.973968	0.962049	0.973476	0.910643	0.972128	0.952768	0.92628	0.938993	0.93948	0.960227	0.887581	0.977347	0.893274	0.949066	0.94646	0.964859	0.959761	0.939773	0.954337	0.954792	0.934682	0.933777	0.954554	0.884847	0.949141	0.97487	0.971191	0.972679	0.96223
	0.317972	0.815931	0.826144	0.864427	0.861009	0.857224	0.875853	0.8915	0.910693	0.838363	0.917013	0.91568	0.943057	0.945713	0.926126	0.95694	0.965735	0.887783	0.961532	0.969495	0.940029	0.971141	0.965826	0.976806	0.9776	0.971275	0.972685	0.973202	0.958393	0.973183	0.980266	0.979336	0.979316	0.97711	0.969047	0.926389	0.978041	0.965495	0.96976	0.982102	0.969322	0.961074	0.972268	0.975345	0.984015	0.975272	0.981233	0.979111	0.976953
	0.640726	0.789586	0.887525	0.880238	0.896877	0.908018	0.917399	0.948721	0.902029	0.942045	0.964845	0.956947	0.9493	0.953362	0.844407	0.934111	0.958467	0.950133	0.969237	0.965771	0.965257	0.957644	0.975071	0.96967	0.942363	0.94954	0.969535	0.928991	0.931064	0.942353	0.980765	0.977982	0.954262	0.985168	0.974756	0.97466	0.967785	0.974897	0.974347	0.983071	0.93346	0.958409	0.956504	0.966237	0.973695	0.97099	0.976138	0.967894	0.940469
	0.525869	0.579678	0.89462	0.800872	0.825863	0.85448	0.932248	0.936814	0.865345	0.95042	0.881805	0.955812	0.936901	0.916272	0.723372	0.960874	0.884082	0.959333	0.955444	0.974551	0.931116	0.810113	0.932883	0.9774	0.971355	0.971531	0.927501	0.974992	0.966942	0.975761	0.972371	0.970282	0.980342	0.968681	0.978428	0.972697	0.975715	0.966361	0.966654	0.981558	0.972968	0.963953	0.970459	0.979445	0.927328	0.92524	0.981224	0.978597	0.854347
	0.456634	0.568797	0.694431	0.739758	0.743707	0.847858	0.734137	0.85754	0.876394	0.868051	0.877785	0.879812	0.879668	0.921022	0.728034	0.783962	0.909816	0.895765	0.901678	0.808135	0.883064	0.902914	0.930347	0.928049	0.924068	0.862211	0.892024	0.893482	0.912727	0.938677	0.830795	0.891918	0.879211	0.898279	0.932402	0.880828	0.912227	0.905983	0.835151	0.870251	0.939928	0.908089	0.879881	0.871911	0.902945	0.913745	0.886367	0.932942	0.835787
	0.641978	0.566488	0.400765	0.846475	0.783145	0.863132	0.771179	0.842713	0.915977	0.924914	0.930582	0.947493	0.88169	0.963863	0.922148	0.94797	0.950886	0.934519	0.936035	0.959971	0.955156	0.954505	0.959588	0.903745	0.960225	0.966942	0.966077	0.963902	0.931816	0.956262	0.951473	0.949831	0.959575	0.96596	0.971511	0.953452	0.969959	0.941751	0.953846	0.963056	0.908944	0.886841	0.972533	0.864952	0.980594	0.926794	0.972495	0.965113	0.919594
	0.398333	0.666122	0.760119	0.914769	0.909608	0.816645	0.903414	0.940387	0.93688	0.945562	0.94179	0.865118	0.947024	0.946649	0.918659	0.95559	0.94119	0.891391	0.964526	0.967796	0.969684	0.972591	0.976201	0.951331	0.965825	0.960742	0.968437	0.977371	0.959852	0.973798	0.980212	0.973058	0.968986	0.970902	0.960915	0.977368	0.971944	0.955996	0.971	0.982785	0.979956	0.967954	0.979548	0.972583	0.985077	0.97661	0.966044	0.983918	0.974718
	0.61265	0.575477	0.744607	0.908419	0.83582	0.930562	0.836661	0.949211	0.867618	0.896987	0.849362	0.859837	0.953469	0.928355	0.928045	0.916314	0.954263	0.870294	0.9535	0.957328	0.961878	0.967892	0.913711	0.966187	0.906031	0.963711	0.968243	0.972041	0.943541	0.976486	0.909455	0.97709	0.980428	0.976773	0.97527	0.920272	0.977741	0.897578	0.967365	0.981306	0.96089	0.969347	0.97406	0.96933	0.978389	0.961565	0.962324	0.974392	0.961886
	0.457584	0.579051	0.616943	0.666559	0.875471	0.887016	0.918799	0.929997	0.939865	0.949912	0.96631	0.969102	0.950684	0.893994	0.906902	0.955414	0.954384	0.934246	0.961812	0.971165	0.969073	0.958143	0.972744	0.957072	0.978191	0.971166	0.922026	0.975782	0.968142	0.979619	0.978223	0.981282	0.978356	0.982045	0.978352	0.934075	0.976908	0.964727	0.973361	0.967373	0.97982	0.978075	0.976065	0.967693	0.974895	0.974597	0.982889	0.969441	0.971956
	0.524681	0.453216	0.624073	0.876736	0.800876	0.926775	0.696787	0.827712	0.927997	0.961928	0.944637	0.964705	0.955272	0.96705	0.926309	0.964923	0.96191	0.962295	0.974352	0.979496	0.977972	0.931389	0.971934	0.978418	0.977621	0.934309	0.979558	0.980864	0.918463	0.977521	0.972362	0.98107	0.943932	0.982052	0.970368	0.976541	0.983612	0.924744	0.944296	0.983456	0.972234	0.920472	0.981991	0.976967	0.986006	0.976391	0.924324	0.986043	0.971138
	0.522814	0.780784	0.890169	0.825484	0.936869	0.911603	0.908502	0.953301	0.937285	0.938819	0.95658	0.960218	0.934374	0.968324	0.945928	0.960184	0.97112	0.939535	0.96592	0.972396	0.925108	0.914693	0.972927	0.966177	0.972739	0.902852	0.955956	0.973753	0.967903	0.974991	0.970446	0.973653	0.977949	0.977825	0.97993	0.96695	0.979018	0.958558	0.970786	0.978719	0.979028	0.886501	0.967079	0.975062	0.98098	0.972954	0.983853	0.986593	0.89087
	0.713376	0.570013	0.604551	0.75421	0.771296	0.860013	0.730505	0.883294	0.739498	0.851905	0.786297	0.789345	0.909383	0.810725	0.874068	0.836434	0.824569	0.904772	0.874891	0.835181	0.85219	0.812439	0.933858	0.847924	0.912593	0.932067	0.881938	0.828156	0.934436	0.900313	0.843693	0.95838	0.915154	0.866349	0.950092	0.927477	0.84323	0.951832	0.932393	0.942216	0.875692	0.934641	0.833871	0.826101	0.930684	0.920142	0.889095	0.87512	0.883782
	0.737096	0.565091	0.683387	0.736232	0.61255	0.605308	0.625959	0.83675	0.677905	0.797156	0.751091	0.787596	0.880875	0.804664	0.570368	0.753626	0.686576	0.669405	0.789416	0.816496	0.707581	0.874253	0.784323	0.810916	0.797948	0.799011	0.70851	0.753195	0.79629	0.741178	0.735551	0.729319	0.747683	0.915702	0.825644	0.649212	0.768046	0.802904	0.770837	0.730163	0.885627	0.606658	0.806268	0.792566	0.611734	0.737108	0.555216	0.84297	0.832241
	0.483107	0.571155	0.608576	0.722524	0.703742	0.742239	0.83569	0.775611	0.687185	0.874002	0.766621	0.8095	0.78079	0.809951	0.762424	0.825721	0.802346	0.910578	0.820942	0.745151	0.912702	0.939819	0.948654	0.926587	0.919393	0.831446	0.939047	0.888569	0.930614	0.949251	0.972546	0.847035	0.93719	0.961798	0.924534	0.93843	0.779148	0.897865	0.915352	0.947952	0.940915	0.861666	0.901136	0.953257	0.894607	0.959282	0.944251	0.945478	0.895528
	0.749767	0.466175	0.622696	0.89835	0.897202	0.774637	0.832654	0.85984	0.904116	0.95685	0.937806	0.905336	0.927649	0.930678	0.665716	0.909362	0.918402	0.941593	0.938806	0.969197	0.949125	0.966873	0.951266	0.982068	0.974619	0.965827	0.947085	0.948408	0.865644	0.975225	0.943206	0.977565	0.973848	0.930784	0.898966	0.922631	0.962765	0.955341	0.959285	0.947685	0.965108	0.947723	0.965074	0.972127	0.978681	0.953736	0.981039	0.967896	0.964941
	0.408892	0.573211	0.737747	0.87238	0.827247	0.805269	0.875409	0.939045	0.8971	0.962422	0.910694	0.956959	0.947565	0.966388	0.699237	0.846023	0.964967	0.895136	0.971269	0.941776	0.963962	0.94332	0.973661	0.947539	0.967152	0.960659	0.965198	0.968267	0.923936	0.976286	0.977683	0.980835	0.976692	0.980857	0.976933	0.979399	0.977437	0.980409	0.973195	0.980618	0.978347	0.975366	0.981995	0.975283	0.983765	0.97513	0.985635	0.987293	0.971058
	0.570416	0.641057	0.663141	0.541035	0.614538	0.755952	0.637425	0.661051	0.824783	0.757411	0.745392	0.714668	0.752467	0.719163	0.748814	0.88293	0.899203	0.881204	0.893521	0.932461	0.840345	0.915314	0.924969	0.929319	0.922962	0.924143	0.940467	0.938155	0.94008	0.954969	0.941586	0.921707	0.942901	0.953232	0.959075	0.926685	0.964384	0.959105	0.951493	0.965379	0.946557	0.952053	0.961585	0.947885	0.955153	0.943694	0.9558	0.967957	0.955855
	0.523436	0.56804	0.626903	0.678157	0.884676	0.821764	0.91075	0.955767	0.93667	0.955033	0.94457	0.970897	0.884387	0.891174	0.924816	0.966051	0.961688	0.934707	0.917451	0.974831	0.96142	0.964572	0.950982	0.970106	0.971946	0.968814	0.96944	0.969446	0.961629	0.949634	0.953023	0.949983	0.966325	0.978566	0.96733	0.97041	0.9696	0.904676	0.964273	0.979418	0.973751	0.950431	0.9558	0.978019	0.975455	0.961753	0.977466	0.951149	0.957825
	0.423317	0.650784	0.707265	0.764205	0.837225	0.860612	0.877549	0.930806	0.89392	0.942089	0.956891	0.968475	0.948762	0.959271	0.870016	0.941237	0.956623	0.949055	0.964203	0.964939	0.949137	0.967399	0.965816	0.972894	0.953697	0.863582	0.959161	0.959383	0.967385	0.95872	0.959182	0.932869	0.939713	0.965609	0.952719	0.955629	0.968757	0.964957	0.941904	0.943764	0.958214	0.962459	0.980398	0.946531	0.942919	0.884338	0.980042	0.973295	0.887437
	0.522662	0.460114	0.870432	0.882981	0.923277	0.870461	0.814973	0.938255	0.930513	0.943838	0.961874	0.94433	0.892404	0.933178	0.763033	0.950777	0.963559	0.951929	0.954612	0.973869	0.957958	0.97643	0.927483	0.972939	0.924833	0.971318	0.969747	0.978732	0.952259	0.976999	0.970475	0.971765	0.979727	0.939706	0.971724	0.875376	0.955685	0.973414	0.965688	0.973318	0.968963	0.967052	0.967065	0.971956	0.978591	0.970058	0.971885	0.983561	0.957368
	0.455881	0.676924	0.742152	0.906962	0.88779	0.676079	0.891166	0.897155	0.825262	0.918382	0.925564	0.924065	0.946651	0.939094	0.91875	0.93598	0.935336	0.953438	0.864591	0.941904	0.959943	0.948746	0.950871	0.936798	0.963177	0.971156	0.970316	0.974609	0.967072	0.982167	0.961993	0.973738	0.979064	0.979171	0.979998	0.967287	0.98092	0.973354	0.964961	0.981424	0.955958	0.97478	0.974067	0.956566	0.979595	0.972849	0.97921	0.970365	0.956181
	0.628082	0.807758	0.815974	0.865993	0.880016	0.91248	0.910336	0.76618	0.903878	0.92729	0.882928	0.940291	0.939638	0.960703	0.912808	0.93451	0.944189	0.950795	0.950252	0.964211	0.965205	0.907592	0.969731	0.945361	0.959262	0.941758	0.89452	0.942095	0.958547	0.942093	0.975916	0.962976	0.977223	0.959101	0.941231	0.916087	0.95787	0.88596	0.952299	0.973645	0.957218	0.959188	0.956673	0.968764	0.975606	0.948923	0.974895	0.974429	0.953958
	0.462206	0.575746	0.701445	0.730364	0.765878	0.849524	0.733333	0.772672	0.760055	0.82006	0.851066	0.813156	0.921224	0.95592	0.879479	0.907664	0.925492	0.870949	0.910736	0.855293	0.914742	0.778667	0.966256	0.93234	0.934985	0.958578	0.860633	0.962859	0.943409	0.949978	0.9614	0.934883	0.905095	0.954921	0.937002	0.95027	0.975558	0.966496	0.92928	0.978495	0.935741	0.891537	0.965824	0.846212	0.931846	0.942037	0.959504	0.970899	0.870066
	0.315489	0.666968	0.820244	0.917872	0.854809	0.929168	0.804676	0.872695	0.836248	0.936533	0.714852	0.896554	0.939369	0.907881	0.785541	0.864573	0.910688	0.930045	0.789375	0.93036	0.85757	0.924098	0.904321	0.935283	0.961387	0.947065	0.943309	0.942562	0.94795	0.930033	0.961216	0.926652	0.8963	0.9528	0.957006	0.961596	0.957158	0.952495	0.923588	0.974616	0.94423	0.965901	0.971652	0.953955	0.948914	0.973636	0.966423	0.974533	0.951255
	0.59508	0.565453	0.720895	0.731384	0.890752	0.903243	0.889018	0.902844	0.947624	0.953211	0.939482	0.968451	0.948411	0.962725	0.940022	0.960769	0.967978	0.95098	0.909475	0.969804	0.968177	0.969835	0.965913	0.961183	0.958624	0.962606	0.972585	0.970579	0.967898	0.977465	0.974342	0.974214	0.971913	0.977476	0.968396	0.967873	0.974656	0.963378	0.971076	0.981191	0.977815	0.975205	0.979886	0.967546	0.98131	0.980351	0.980926	0.981201	0.917793
	0.73667	0.575548	0.81366	0.915344	0.907487	0.826978	0.683812	0.813096	0.911741	0.877515	0.926086	0.869791	0.931549	0.944552	0.902402	0.848041	0.861947	0.949558	0.817626	0.964499	0.940412	0.966201	0.965	0.890786	0.946099	0.97174	0.968557	0.96626	0.95768	0.97913	0.96353	0.96407	0.968377	0.971134	0.89195	0.909403	0.977747	0.949249	0.957187	0.963691	0.981776	0.943468	0.960852	0.96765	0.974596	0.908485	0.972097	0.910286	0.941324
	0.29532	0.454268	0.617041	0.875697	0.899218	0.809822	0.907757	0.921253	0.915294	0.928639	0.926014	0.936208	0.898249	0.943469	0.679773	0.92806	0.962386	0.916817	0.958679	0.976135	0.97323	0.967742	0.970854	0.970623	0.963986	0.975654	0.939232	0.908988	0.96787	0.978461	0.968857	0.980897	0.977158	0.954391	0.9852	0.971315	0.979779	0.974825	0.97022	0.981484	0.98559	0.968145	0.969132	0.970956	0.984575	0.968131	0.979611	0.97492	0.965637
	0.524055	0.780759	0.797705	0.882109	0.689709	0.901076	0.915389	0.94724	0.917886	0.953331	0.953228	0.97025	0.966227	0.967988	0.943614	0.872787	0.967011	0.951248	0.962076	0.97252	0.970962	0.970194	0.956063	0.967572	0.966613	0.972246	0.969732	0.970294	0.968166	0.981744	0.965571	0.9715	0.970801	0.982486	0.977449	0.969194	0.979819	0.975971	0.971498	0.982213	0.978245	0.973807	0.978339	0.944525	0.978839	0.972509	0.981111	0.979969	0.970231
	0.585407	0.569245	0.692864	0.549022	0.762587	0.786502	0.655641	0.767064	0.910045	0.918142	0.807327	0.84218	0.897041	0.936948	0.927332	0.961659	0.960479	0.890167	0.961699	0.966675	0.961934	0.953695	0.962552	0.902112	0.972069	0.962896	0.964654	0.974187	0.967867	0.976633	0.963227	0.963293	0.959908	0.973603	0.978705	0.969721	0.975815	0.901467	0.960476	0.980333	0.974166	0.973059	0.968027	0.965731	0.960768	0.966401	0.968275	0.967109	0.970698
	0.587478	0.781774	0.732423	0.916691	0.911221	0.91202	0.903561	0.946961	0.942034	0.958864	0.953595	0.950253	0.951441	0.970204	0.912156	0.951535	0.962563	0.951699	0.962411	0.969954	0.937283	0.970045	0.939066	0.972684	0.970052	0.965117	0.974808	0.974518	0.966201	0.973556	0.976927	0.969586	0.969611	0.938135	0.976553	0.971666	0.971496	0.979872	0.969817	0.981408	0.972587	0.972776	0.975074	0.97308	0.947708	0.975323	0.978636	0.983166	0.972604
	0.428144	0.775055	0.720593	0.773828	0.899831	0.890586	0.901772	0.930482	0.909761	0.899854	0.891719	0.950334	0.927709	0.971661	0.505028	0.507702	0.855436	0.910764	0.919137	0.873296	0.904757	0.953606	0.969293	0.947232	0.934377	0.94521	0.92585	0.950165	0.95103	0.948451	0.952572	0.937547	0.961451	0.931479	0.96559	0.958194	0.969568	0.975486	0.959155	0.959771	0.977769	0.963267	0.973933	0.93642	0.964384	0.922288	0.976821	0.974775	0.948368
	0.524296	0.617765	0.80855	0.885868	0.89725	0.646436	0.770317	0.898183	0.93386	0.945973	0.917729	0.882495	0.893854	0.959522	0.935583	0.898794	0.940596	0.849042	0.846236	0.796984	0.937786	0.964129	0.95052	0.934217	0.950591	0.881403	0.943982	0.936773	0.873341	0.948167	0.942993	0.963215	0.968791	0.823072	0.910145	0.957873	0.978683	0.906443	0.957049	0.882199	0.789212	0.936708	0.874019	0.936854	0.868544	0.89141	0.97225	0.946948	0.94905
	0.524063	0.57955	0.845699	0.81405	0.673617	0.801135	0.751817	0.623685	0.885921	0.80852	0.876218	0.940096	0.941331	0.880847	0.927882	0.853301	0.936246	0.94694	0.947031	0.97044	0.962195	0.962408	0.952742	0.974763	0.937282	0.949734	0.967171	0.974735	0.967743	0.907281	0.968074	0.971997	0.975527	0.979876	0.973013	0.966457	0.97554	0.9757	0.968444	0.980483	0.981488	0.953097	0.970612	0.966373	0.985799	0.968623	0.981806	0.9797	0.959332
	0.6027	0.68731	0.86138	0.883779	0.93918	0.904812	0.886561	0.900092	0.950218	0.946964	0.937779	0.971025	0.964748	0.952885	0.916882	0.933146	0.95745	0.939791	0.952509	0.969015	0.96031	0.967996	0.976482	0.959676	0.977478	0.961183	0.954992	0.96002	0.965924	0.968404	0.97367	0.980529	0.958315	0.957424	0.965426	0.977577	0.960688	0.938717	0.966732	0.981328	0.981249	0.969626	0.97067	0.964888	0.973623	0.976862	0.980579	0.956912	0.959562
	0.410638	0.686034	0.547856	0.872512	0.895135	0.884425	0.869531	0.785186	0.781855	0.878086	0.908964	0.918837	0.935447	0.952187	0.882526	0.934723	0.834386	0.844299	0.911886	0.949258	0.953114	0.950175	0.918324	0.957863	0.964935	0.858509	0.849878	0.95776	0.95657	0.954709	0.950519	0.967618	0.952911	0.939481	0.93942	0.956213	0.964959	0.961586	0.958322	0.968612	0.960277	0.951454	0.962233	0.967361	0.963182	0.925174	0.943884	0.976912	0.916787
	0.629996	0.783868	0.710642	0.878339	0.898582	0.908333	0.894205	0.917983	0.935787	0.945437	0.957454	0.962014	0.925916	0.887075	0.91602	0.948958	0.942587	0.932909	0.932793	0.967974	0.964196	0.955091	0.956625	0.960534	0.943924	0.962816	0.950309	0.932834	0.943354	0.960329	0.954865	0.8464	0.957189	0.967705	0.964959	0.958381	0.970104	0.965298	0.919425	0.863583	0.963145	0.952898	0.974327	0.884254	0.978065	0.952859	0.962948	0.974397	0.947027
	0.525336	0.724285	0.710761	0.80463	0.891421	0.903264	0.753633	0.81572	0.825505	0.85663	0.944389	0.953865	0.878774	0.947847	0.899496	0.965684	0.905897	0.941001	0.958419	0.917008	0.950009	0.965153	0.959877	0.960887	0.946477	0.953068	0.954744	0.961815	0.928063	0.961876	0.967847	0.975238	0.967135	0.978356	0.978465	0.968489	0.978921	0.955989	0.87765	0.952923	0.924663	0.947146	0.960961	0.898369	0.961894	0.966072	0.965033	0.96894	0.915229
	0.52315	0.807551	0.868519	0.911852	0.938984	0.80942	0.914235	0.938425	0.94084	0.930827	0.952785	0.960356	0.943566	0.960401	0.929162	0.951426	0.969854	0.951518	0.959974	0.976771	0.968549	0.96702	0.966808	0.976453	0.97434	0.959895	0.972251	0.967945	0.970254	0.974669	0.978183	0.978844	0.98169	0.978967	0.975976	0.975974	0.986623	0.979635	0.945045	0.986768	0.975584	0.980639	0.977663	0.972818	0.985129	0.977222	0.936062	0.985016	0.978659
	0.628065	0.639249	0.682659	0.7914	0.873559	0.924821	0.932434	0.938212	0.896864	0.908861	0.91567	0.946746	0.914946	0.95635	0.807378	0.860775	0.92323	0.877211	0.89246	0.96639	0.903847	0.886359	0.938488	0.863934	0.927623	0.934044	0.819437	0.942468	0.917702	0.952288	0.960375	0.927882	0.982708	0.896001	0.93668	0.967168	0.955573	0.963148	0.835318	0.947039	0.914715	0.957045	0.816597	0.969229	0.954522	0.957927	0.933365	0.849184	0.920484
	0.522808	0.574246	0.49461	0.545162	0.747227	0.806485	0.747404	0.794331	0.685063	0.890075	0.809979	0.815693	0.912617	0.734865	0.761607	0.839105	0.930073	0.818803	0.934189	0.953494	0.943527	0.969764	0.889061	0.954781	0.943181	0.93287	0.820885	0.96699	0.8474	0.967657	0.966888	0.955473	0.869687	0.780818	0.893018	0.934709	0.956686	0.855034	0.944458	0.942952	0.866992	0.952187	0.949425	0.940531	0.971962	0.956298	0.97561	0.971578	0.936689
	0.3963	0.821138	0.812302	0.72935	0.826828	0.794511	0.556909	0.808926	0.7936	0.836434	0.732965	0.777397	0.859417	0.857025	0.607232	0.765193	0.929221	0.866954	0.860015	0.779258	0.93758	0.92329	0.88178	0.837267	0.872353	0.790998	0.681732	0.847188	0.865494	0.840477	0.941852	0.86824	0.893396	0.909788	0.825679	0.90066	0.944113	0.871741	0.836848	0.937904	0.874959	0.954579	0.896705	0.957918	0.911337	0.85211	0.958581	0.860032	0.969816
[truncated: 50 more columns]

## Sheet: Cluster centroids
study1-state1
	0	0.110243	0.227846	0.152681	0.102998	0.109079	0.0458019	0.118645	0.0515548	0.311139	0.183255	0.118748	0.409785	0.0915065	-0.0253703	0.306498	0.0673686	0.414311	0.0681774	0.347792	0.0778715	0.325864	0.102748	0.0820875	-0.0587192	0.286806	0.183954	0.227871	0.0801988	0.0253614	0.025257	0.0288854	-0.00530531	-0.00305442	0.232837	0.339705	0.322229	0.319284	0.182686	0.051802	0.36414	0.206244	0.142429	0.153996	0.0890987	0.196796	0.225458	0.100237	0.00805583
	0.110243	0	0.270412	0.319103	0.114598	-0.00422374	0.0286033	0.222257	0.012703	0.0382902	0.118231	0.134281	0.131375	0.25178	0.0368758	0.132099	0.118613	0.134646	0.0538695	0.097234	0.0935567	0.149378	0.100669	0.0852802	0.0260589	0.0821412	0.15532	0.180094	0.258127	0.133804	0.0395323	0.122549	-0.0982462	-0.0643583	0.158637	0.253194	0.159442	0.102765	0.510489	0.0791282	0.160899	0.181374	0.107868	0.137813	0.053847	0.120803	-0.00153329	0.101955	-0.0297908
	0.227846	0.270412	0	0.633328	0.172628	0.120695	0.150253	0.280709	0.195621	0.194814	0.365105	0.437851	0.246443	0.324468	0.173674	0.24225	0.280461	0.277231	0.227573	0.39697	0.286264	0.324289	0.292298	0.234861	0.211689	0.299657	0.325587	0.63457	0.42456	0.0669492	0.205676	0.0979176	0.0783469	0.0531671	0.404408	0.358591	0.207991	0.264184	0.563369	0.153384	0.22174	0.349477	0.255655	0.220007	0.190823	0.177436	0.173744	0.173758	0.167534
	0.152681	0.319103	0.633328	0	0.205387	0.0744584	0.130855	0.256881	0.227378	0.132986	0.242028	0.224269	0.280909	0.415012	0.0737057	0.237166	0.339789	0.202972	0.182211	0.393379	0.214473	0.245104	0.270368	0.282075	0.0954377	0.274511	0.247797	0.455378	0.501125	0.12622	0.2248	0.135715	0.0766723	0.0807422	0.45508	0.386848	0.319683	0.304911	0.726422	0.224148	0.300651	0.420784	0.277953	0.21607	0.256926	0.196308	0.212695	0.227013	0.17139
	0.102998	0.114598	0.172628	0.205387	0	0.450692	0.325166	0.062292	0.0860028	0.135153	0.340432	0.0944118	0.360231	0.0761349	-0.0376846	0.480778	0.0454367	0.32123	0.415815	0.278792	0.0207962	0.434513	0.435928	0.118432	-0.139745	0.27597	0.743139	0.498406	0.108961	0.0939977	0.088701	0.0917397	0.0799199	0.0655123	0.0689948	0.0613686	0.429183	0.284603	0.181423	0.0259255	0.262767	-0.000102104	0.118868	0.0344398	0.0657458	0.0128632	-0.00178288	0.00815922	0.0474707
	0.109079	-0.00422374	0.120695	0.0744584	0.450692	0	0.535528	0.0314204	0.0648989	0.359556	0.305076	0.0354389	0.136187	0.0534133	-0.0411436	0.198825	0.0313288	0.102964	0.513077	0.265142	0.0424371	0.132728	0.482601	0.0785019	-0.109719	0.356438	0.383857	0.186395	0.0724376	0.0790432	0.0215008	0.0692904	0.0627249	0.0308552	-0.0032963	0.00182848	0.0881181	0.202239	0.045032	-0.065887	0.124167	-0.030135	0.039149	-0.0323563	-0.0444363	-0.0109569	-0.0394762	-0.078546	0.0164902
	0.0458019	0.0286033	0.150253	0.130855	0.325166	0.535528	0	0.00264691	0.161471	0.482765	0.303964	0.0310328	0.105809	0.0721209	0.00807124	0.177795	0.0482506	0.0428985	0.647319	0.36356	0.00078366	0.107421	0.448482	0.0985151	-0.0158937	0.356059	0.354991	0.222929	0.10967	0.0559218	0.0340274	0.0752683	0.0787912	0.00236206	0.0047906	0.039282	0.0667724	0.148588	0.0981908	0.00621824	0.111888	-0.0237798	0.0274358	0.0224518	-0.0320335	-0.0007075	-0.0202761	-0.019663	0.065981
	0.118645	0.222257	0.280709	0.256881	0.062292	0.0314204	0.00264691	0	0.123887	0.0468832	0.233247	0.413569	0.22858	0.627161	0.245521	0.0312516	0.202776	0.358022	0.0287974	0.192457	0.705201	0.0882607	0.188834	0.143018	0.275219	0.245067	0.0446579	0.144904	0.243596	0.290654	0.207308	0.240034	0.141837	0.226764	0.262643	0.399312	0.153111	0.245223	0.33174	0.104382	0.157689	0.236411	0.245385	0.067064	0.125052	0.0865149	0.129817	0.0807192	0.104208
	0.0515548	0.012703	0.195621	0.227378	0.0860028	0.0648989	0.161471	0.123887	0	0.158009	0.271233	0.0272088	0.34069	0.282642	0.188068	0.246616	0.451905	0.129099	0.208201	0.205956	0.0533384	0.158369	0.200336	0.480049	0.178411	0.161732	0.183316	0.318976	0.358333	0.0607588	0.0924428	0.0856389	0.0855141	0.0519815	0.126303	0.134559	0.234095	0.264863	0.116519	0.0702798	0.22486	0.0540749	0.0535143	0.0499223	0.0226739	0.0694581	0.0278958	0.0392407	0.115687
	0.311139	0.0382902	0.194814	0.132986	0.135153	0.359556	0.482765	0.0468832	0.158009	0	0.263504	-0.001856	0.176113	0.108042	-0.00788842	0.124827	-0.00896531	0.142801	0.404647	0.413518	0.0418025	0.0861658	0.241562	0.0786532	-0.0512464	0.472862	0.136744	0.149567	0.0901484	-0.0217097	-0.0271739	0.00803851	-0.0240551	-0.0857911	0.0798234	0.196039	0.15149	0.22317	0.143361	-0.0318793	0.201031	0.047024	0.0311593	0.0607412	-0.0459762	0.0421449	0.016016	-0.00219791	0.0238563
	0.183255	0.118231	0.365105	0.242028	0.340432	0.305076	0.303964	0.233247	0.271233	0.263504	0	0.350415	0.319115	0.141985	0.264485	0.396355	0.16279	0.382706	0.340544	0.488202	0.197942	0.498227	0.591829	0.102626	0.113388	0.477317	0.289244	0.3748	0.170983	0.149157	0.128559	0.118124	0.125951	0.0795223	0.16123	0.181029	0.271802	0.422095	0.284211	0.064692	0.322772	0.0990528	0.19153	0.110388	0.0836127	0.0995831	0.0600313	0.0545261	0.073096
	0.118748	0.134281	0.437851	0.224269	0.0944118	0.0354389	0.0310328	0.413569	0.0272088	-0.001856	0.350415	0	0.150778	0.219815	0.537717	0.160117	0.203167	0.428126	0.0647855	0.094902	0.540537	0.31706	0.237351	0.18986	0.543302	0.166671	0.198671	0.349487	0.206734	0.138405	0.14704	0.153118	0.145732	0.137583	0.377098	0.105214	0.160058	0.181693	0.275835	0.0290764	0.140364	0.234382	0.165611	0.0489212	0.0674747	0.0678555	0.0176875	-0.000402197	0.033307
	0.409785	0.131375	0.246443	0.280909	0.360231	0.136187	0.105809	0.22858	0.34069	0.176113	0.319115	0.150778	0	0.33349	-0.00601941	0.741081	0.231348	0.720019	0.123019	0.592379	0.117831	0.576428	0.201225	0.489897	-0.103537	0.281708	0.389167	0.492455	0.346999	0.0872194	0.190317	0.114879	0.0659991	0.0956751	0.215221	0.320669	0.695459	0.31495	0.17541	0.101375	0.419841	0.109856	0.203178	0.110828	0.100442	0.068982	0.0916804	0.0699447	0.0738948
	0.0915065	0.25178	0.324468	0.415012	0.0761349	0.0534133	0.0721209	0.627161	0.282642	0.108042	0.141985	0.219815	0.33349	0	0.0693281	0.101074	0.345763	0.227319	0.0866732	0.287799	0.526952	0.0720369	0.119362	0.469324	0.108236	0.168266	0.0979106	0.22302	0.632068	0.166456	0.269391	0.180335	0.0921564	0.163845	0.248462	0.408775	0.211752	0.169826	0.298293	0.117429	0.167647	0.250728	0.152515	0.0708417	0.083471	0.0658383	0.0590253	0.0718972	0.118122
	-0.0253703	0.0368758	0.173674	0.0737057	-0.0376846	-0.0411436	0.00807124	0.245521	0.188068	-0.00788842	0.264485	0.537717	-0.00601941	0.0693281	0	-0.000242664	0.104626	0.241657	-0.00415739	-0.0806142	0.247119	0.130033	0.111749	0.0389367	0.897368	0.111213	0.0693184	0.162205	-0.0295941	0.0270385	0.045238	0.030842	0.0640919	0.0443475	0.147525	0.0415938	-0.0372452	0.0891888	0.149976	0.0278723	-0.0368652	0.0646169	0.0807526	0.0269278	0.0475391	0.0472981	-0.00920643	0.0375867	0.0487309
	0.306498	0.132099	0.24225	0.237166	0.480778	0.198825	0.177795	0.0312516	0.246616	0.124827	0.396355	0.160117	0.741081	0.101074	-0.000242664	0	0.102255	0.515891	0.182877	0.443452	-0.0817961	0.991349	0.238269	0.323261	-0.148679	0.228026	0.599556	0.598244	0.27349	0.162491	0.192507	0.151155	0.134004	0.107303	0.154441	0.171801	0.684659	0.283602	0.170624	0.125209	0.358827	0.0432489	0.214393	0.147583	0.126765	0.0788635	0.082762	0.0801627	0.0804457
	0.0673686	0.118613	0.280461	0.339789	0.0454367	0.0313288	0.0482506	0.202776	0.451905	-0.00896531	0.16279	0.203167	0.231348	0.345763	0.104626	0.102255	0	0.11247	0.130454	0.222393	0.141281	0.103804	0.14033	0.52179	0.262897	0.0729245	0.116937	0.243921	0.56478	0.133503	0.213755	0.151871	0.128208	0.128163	0.264482	0.198859	0.0729076	0.163067	0.209849	0.161512	0.201906	0.231078	0.138043	0.133058	0.129097	0.123202	0.0917494	0.126775	0.108983
	0.414311	0.134646	0.277231	0.202972	0.32123	0.102964	0.0428985	0.358022	0.129099	0.142801	0.382706	0.428126	0.720019	0.227319	0.241657	0.515891	0.11247	0	0.078495	0.400478	0.32695	0.667767	0.226245	0.25508	0.114743	0.357023	0.339272	0.439873	0.165112	0.101353	0.139704	0.114457	0.0671464	0.11228	0.293998	0.251598	0.559391	0.347817	0.223922	0.0480577	0.307046	0.168402	0.200498	0.0804017	0.0775797	0.0823295	0.0867001	0.0383771	0.0312706
	0.0681774	0.0538695	0.227573	0.182211	0.415815	0.513077	0.647319	0.0287974	0.208201	0.404647	0.340544	0.0647855	0.123019	0.0866732	-0.00415739	0.182877	0.130454	0.078495	0	0.315116	0.0196774	0.12337	0.646992	0.094446	-0.0238633	0.291242	0.384854	0.27943	0.128989	0.0607561	0.0232742	0.0764775	0.0664809	0.0047904	0.0603711	0.0771277	0.111475	0.238766	0.157433	0.00756757	0.157317	0.0123886	0.0493752	0.0686857	0.00035178	0.0720904	-0.00813251	-0.00450258	0.0658302
	0.347792	0.097234	0.39697	0.393379	0.278792	0.265142	0.36356	0.192457	0.205956	0.413518	0.488202	0.094902	0.592379	0.287799	-0.0806142	0.443452	0.222393	0.400478	0.315116	0	0.0975612	0.340657	0.336767	0.250058	-0.0909279	0.640669	0.257367	0.354368	0.299362	0.0664382	0.164453	0.0899516	0.0449006	0.0782364	0.179644	0.395013	0.394424	0.347021	0.282689	0.124045	0.329231	0.120559	0.217124	0.148795	0.117229	0.103158	0.131004	0.0933225	0.100349
	0.0778715	0.0935567	0.286264	0.214473	0.0207962	0.0424371	0.00078366	0.705201	0.0533384	0.0418025	0.197942	0.540537	0.117831	0.526952	0.247119	-0.0817961	0.141281	0.32695	0.0196774	0.0975612	0	0.0212443	0.144261	0.219591	0.320601	0.157897	0.0317729	0.140069	0.23011	0.0656788	0.109426	0.080532	0.0558206	0.103283	0.319336	0.17077	0.101585	0.149437	0.21535	0.00282204	0.0912343	0.289576	0.120658	-0.00345785	0.0157514	0.0300178	0.025056	-0.0161287	0.0292315
	0.325864	0.149378	0.324289	0.245104	0.434513	0.132728	0.107421	0.0882607	0.158369	0.0861658	0.498227	0.31706	0.576428	0.0720369	0.130033	0.991349	0.103804	0.667767	0.12337	0.340657	0.0212443	0	0.244253	0.252466	-0.00163668	0.228541	0.552849	0.654347	0.227173	0.204871	0.207107	0.184546	0.178417	0.125334	0.211625	0.172653	0.581729	0.288853	0.248791	0.0940114	0.304859	0.0935993	0.209185	0.108812	0.138841	0.0902564	0.0815344	0.0794352	0.0943096
	0.102748	0.100669	0.292298	0.270368	0.435928	0.482601	0.448482	0.188834	0.200336	0.241562	0.591829	0.237351	0.201225	0.119362	0.111749	0.238269	0.14033	0.226245	0.646992	0.336767	0.144261	0.244253	0	0.0935556	0.0535508	0.366245	0.354412	0.348126	0.147638	0.100047	0.0771117	0.0833225	0.101897	0.0545896	0.14354	0.138744	0.176863	0.390706	0.257256	0.0158435	0.240014	0.0880286	0.152042	0.0679757	0.0562813	0.0795156	0.0461508	0.0196498	0.0596899
	0.0820875	0.0852802	0.234861	0.282075	0.118432	0.0785019	0.0985151	0.143018	0.480049	0.0786532	0.102626	0.18986	0.489897	0.469324	0.0389367	0.323261	0.52179	0.25508	0.094446	0.250058	0.219591	0.252466	0.0935556	0	0.0326202	0.0602019	0.264258	0.451072	0.83228	0.0910915	0.193269	0.101994	0.0734617	0.0691487	0.238887	0.120689	0.342145	0.099415	0.0998139	0.0461095	0.138066	0.156435	0.0741616	0.0255099	-0.0137724	0.0313004	-0.0112341	-0.0184507	0.0606148
	-0.0587192	0.0260589	0.211689	0.0954377	-0.139745	-0.109719	-0.0158937	0.275219	0.178411	-0.0512464	0.113388	0.543302	-0.103537	0.108236	0.897368	-0.148679	0.262897	0.114743	-0.0238633	-0.0909279	0.320601	-0.00163668	0.0535508	0.0326202	0	0.0705486	-0.0159692	0.0950618	0.0358889	0.0459355	0.0474044	0.0492268	0.0648513	0.0501218	0.165762	0.0410092	-0.176027	0.0362063	0.164682	0.069106	-0.0897958	0.101196	0.0782527	0.0387011	0.071888	0.0527819	-0.00990115	0.0555616	0.0611271
	0.286806	0.0821412	0.299657	0.274511	0.27597	0.356438	0.356059	0.245067	0.161732	0.472862	0.477317	0.166671	0.281708	0.168266	0.111213	0.228026	0.0729245	0.357023	0.291242	0.640669	0.157897	0.228541	0.366245	0.0602019	0.0705486	0	0.217722	0.245449	0.101832	0.0547974	0.0678694	0.0675183	0.0555489	0.0483253	0.146787	0.283528	0.252726	0.382671	0.288746	0.0801983	0.240519	0.0894236	0.193338	0.116533	0.0950197	0.104556	0.07591	0.0821124	0.0549431
	0.183954	0.15532	0.325587	0.247797	0.743139	0.383857	0.354991	0.0446579	0.183316	0.136744	0.289244	0.198671	0.389167	0.0979106	0.0693184	0.599556	0.116937	0.339272	0.384854	0.257367	0.0317729	0.552849	0.354412	0.264258	-0.0159692	0.217722	0	0.876492	0.186112	0.130667	0.114513	0.116081	0.117137	0.124895	0.149435	0.0743042	0.391869	0.177592	0.187438	0.0397043	0.203778	0.0498996	0.0981705	0.0353559	0.0409939	0.0281589	-0.00799504	0.00777588	0.0703234
	0.227871	0.180094	0.63457	0.455378	0.498406	0.186395	0.222929	0.144904	0.318976	0.149567	0.3748	0.349487	0.492455	0.22302	0.162205	0.598244	0.243921	0.439873	0.27943	0.354368	0.140069	0.654347	0.348126	0.451072	0.0950618	0.245449	0.876492	0	0.359143	0.139522	0.196664	0.149919	0.109517	0.111793	0.356975	0.23995	0.501531	0.293102	0.364927	0.123705	0.296469	0.199953	0.208626	0.137867	0.139825	0.109702	0.0729492	0.0880846	0.124723
	0.0801988	0.258127	0.42456	0.501125	0.108961	0.0724376	0.10967	0.243596	0.358333	0.0901484	0.170983	0.206734	0.346999	0.632068	-0.0295941	0.27349	0.56478	0.165112	0.128989	0.299362	0.23011	0.227173	0.147638	0.83228	0.0358889	0.101832	0.186112	0.359143	0	0.167742	0.260635	0.162744	0.153825	0.0914777	0.251359	0.183971	0.204197	0.118877	0.29573	0.0650262	0.168201	0.237684	0.111422	0.0751289	0.026477	0.0684604	0.000661174	0.0437677	0.126522
	0.0253614	0.133804	0.0669492	0.12622	0.0939977	0.0790432	0.0559218	0.290654	0.0607588	-0.0217097	0.149157	0.138405	0.0872194	0.166456	0.0270385	0.162491	0.133503	0.101353	0.0607561	0.0664382	0.0656788	0.204871	0.100047	0.0910915	0.0459355	0.0547974	0.130667	0.139522	0.167742	0	0.384001	1.0932	0.763524	0.560957	0.14656	0.173435	0.0695728	0.0608038	0.13986	0.0983671	0.0601426	0.0945134	0.0869818	0.0216688	0.112357	0.0453543	0.151641	0.0366863	0.188699
	0.025257	0.0395323	0.205676	0.2248	0.088701	0.0215008	0.0340274	0.207308	0.0924428	-0.0271739	0.128559	0.14704	0.190317	0.269391	0.045238	0.192507	0.213755	0.139704	0.0232742	0.164453	0.109426	0.207107	0.0771117	0.193269	0.0474044	0.0678694	0.114513	0.196664	0.260635	0.384001	0	0.381989	0.52394	0.399579	0.175437	0.207369	0.133377	0.0962913	0.181086	0.187597	0.125532	0.139578	0.26327	0.0180537	0.186667	0.0833643	0.18058	0.0884735	0.546817
	0.0288854	0.122549	0.0979176	0.135715	0.0917397	0.0692904	0.0752683	0.240034	0.0856389	0.00803851	0.118124	0.153118	0.114879	0.180335	0.030842	0.151155	0.151871	0.114457	0.0764775	0.0899516	0.080532	0.184546	0.0833225	0.101994	0.0492268	0.0675183	0.116081	0.149919	0.162744	1.0932	0.381989	0	0.745223	0.535756	0.149169	0.240285	0.113885	0.0791429	0.154944	0.114285	0.113027	0.112948	0.108737	0.0290211	0.097517	0.0461144	0.140738	0.0478865	0.204118
	-0.00530531	-0.0982462	0.0783469	0.0766723	0.0799199	0.0627249	0.0787912	0.141837	0.0855141	-0.0240551	0.125951	0.145732	0.0659991	0.0921564	0.0640919	0.134004	0.128208	0.0671464	0.0664809	0.0449006	0.0558206	0.178417	0.101897	0.0734617	0.0648513	0.0555489	0.117137	0.109517	0.153825	0.763524	0.52394	0.745223	0	0.671478	0.111261	0.0446499	0.0506097	0.058348	0.0473567	0.0998284	0.0463482	0.0488317	0.0844493	-0.0104079	0.0921964	0.0533407	0.112835	0.0166487	0.333906
	-0.00305442	-0.0643583	0.0531671	0.0807422	0.0655123	0.0308552	0.00236206	0.226764	0.0519815	-0.0857911	0.0795223	0.137583	0.0956751	0.163845	0.0443475	0.107303	0.128163	0.11228	0.0047904	0.0782364	0.103283	0.125334	0.0545896	0.0691487	0.0501218	0.0483253	0.124895	0.111793	0.0914777	0.560957	0.399579	0.535756	0.671478	0	0.11008	0.0706219	0.0589449	0.0581956	0.0173164	0.115135	0.0512998	0.0728979	0.112566	0.00966494	0.128137	0.0639197	0.135133	0.0402364	0.181631
	0.232837	0.158637	0.404408	0.45508	0.0689948	-0.0032963	0.0047906	0.262643	0.126303	0.0798234	0.16123	0.377098	0.215221	0.248462	0.147525	0.154441	0.264482	0.293998	0.0603711	0.179644	0.319336	0.211625	0.14354	0.238887	0.165762	0.146787	0.149435	0.356975	0.251359	0.14656	0.175437	0.149169	0.111261	0.11008	0	0.266003	0.316391	0.339185	0.39623	0.15547	0.376129	0.881625	0.241176	0.244832	0.253377	0.29872	0.370397	0.233756	0.0845259
	0.339705	0.253194	0.358591	0.386848	0.0613686	0.00182848	0.039282	0.399312	0.134559	0.196039	0.181029	0.105214	0.320669	0.408775	0.0415938	0.171801	0.198859	0.251598	0.0771277	0.395013	0.17077	0.172653	0.138744	0.120689	0.0410092	0.283528	0.0743042	0.23995	0.183971	0.173435	0.207369	0.240285	0.0446499	0.0706219	0.266003	0	0.273135	0.304591	0.432626	0.276781	0.342873	0.266217	0.35202	0.340871	0.284133	0.214239	0.281135	0.30931	0.178275
	0.322229	0.159442	0.207991	0.319683	0.429183	0.0881181	0.0667724	0.153111	0.234095	0.15149	0.271802	0.160058	0.695459	0.211752	-0.0372452	0.684659	0.0729076	0.559391	0.111475	0.394424	0.101585	0.581729	0.176863	0.342145	-0.176027	0.252726	0.391869	0.501531	0.204197	0.0695728	0.133377	0.113885	0.0506097	0.0589449	0.316391	0.273135	0	0.44619	0.232973	0.121833	0.580573	0.180766	0.226784	0.153343	0.147153	0.128885	0.120124	0.113041	0.0332322
	0.319284	0.102765	0.264184	0.304911	0.284603	0.202239	0.148588	0.245223	0.264863	0.22317	0.422095	0.181693	0.31495	0.169826	0.0891888	0.283602	0.163067	0.347817	0.238766	0.347021	0.149437	0.288853	0.390706	0.099415	0.0362063	0.382671	0.177592	0.293102	0.118877	0.0608038	0.0962913	0.0791429	0.058348	0.0581956	0.339185	0.304591	0.44619	0	0.306066	0.119383	0.614656	0.261008	0.253686	0.206412	0.193858	0.216092	0.206907	0.163832	0.0524825
	0.182686	0.510489	0.563369	0.726422	0.181423	0.045032	0.0981908	0.33174	0.116519	0.143361	0.284211	0.275835	0.17541	0.298293	0.149976	0.170624	0.209849	0.223922	0.157433	0.282689	0.21535	0.248791	0.257256	0.0998139	0.164682	0.288746	0.187438	0.364927	0.29573	0.13986	0.181086	0.154944	0.0473567	0.0173164	0.39623	0.432626	0.232973	0.306066	0	0.196751	0.266186	0.352407	0.26902	0.226927	0.236052	0.203319	0.216695	0.244482	0.158424
	0.051802	0.0791282	0.153384	0.224148	0.0259255	-0.065887	0.00621824	0.104382	0.0702798	-0.0318793	0.064692	0.0290764	0.101375	0.117429	0.0278723	0.125209	0.161512	0.0480577	0.00756757	0.124045	0.00282204	0.0940114	0.0158435	0.0461095	0.069106	0.0801983	0.0397043	0.123705	0.0650262	0.0983671	0.187597	0.114285	0.0998284	0.115135	0.15547	0.276781	0.121833	0.119383	0.196751	0	0.140421	0.13289	0.388048	0.649975	0.70059	0.347963	0.197349	0.861375	0.0885457
	0.36414	0.160899	0.22174	0.300651	0.262767	0.124167	0.111888	0.157689	0.22486	0.201031	0.322772	0.140364	0.419841	0.167647	-0.0368652	0.358827	0.201906	0.307046	0.157317	0.329231	0.0912343	0.304859	0.240014	0.138066	-0.0897958	0.240519	0.203778	0.296469	0.168201	0.0601426	0.125532	0.113027	0.0463482	0.0512998	0.376129	0.342873	0.580573	0.614656	0.266186	0.140421	0	0.349199	0.257469	0.265644	0.207603	0.22463	0.258266	0.202364	0.0537639
	0.206244	0.181374	0.349477	0.420784	-0.000102104	-0.030135	-0.0237798	0.236411	0.0540749	0.047024	0.0990528	0.234382	0.109856	0.250728	0.0646169	0.0432489	0.231078	0.168402	0.0123886	0.120559	0.289576	0.0935993	0.0880286	0.156435	0.101196	0.0894236	0.0498996	0.199953	0.237684	0.0945134	0.139578	0.112948	0.0488317	0.0728979	0.881625	0.266217	0.180766	0.261008	0.352407	0.13289	0.349199	0	0.179101	0.240744	0.199277	0.28675	0.402443	0.259544	0.103459
	0.142429	0.107868	0.255655	0.277953	0.118868	0.039149	0.0274358	0.245385	0.0535143	0.0311593	0.19153	0.165611	0.203178	0.152515	0.0807526	0.214393	0.138043	0.200498	0.0493752	0.217124	0.120658	0.209185	0.152042	0.0741616	0.0782527	0.193338	0.0981705	0.208626	0.111422	0.0869818	0.26327	0.108737	0.0844493	0.112566	0.241176	0.35202	0.226784	0.253686	0.26902	0.388048	0.257469	0.179101	0	0.49265	0.595901	0.224361	0.213766	0.448745	0.0743833
	0.153996	0.137813	0.220007	0.21607	0.0344398	-0.0323563	0.0224518	0.067064	0.0499223	0.0607412	0.110388	0.0489212	0.110828	0.0708417	0.0269278	0.147583	0.133058	0.0804017	0.0686857	0.148795	-0.00345785	0.108812	0.0679757	0.0255099	0.0387011	0.116533	0.0353559	0.137867	0.0751289	0.0216688	0.0180537	0.0290211	-0.0104079	0.00966494	0.244832	0.340871	0.153343	0.206412	0.226927	0.649975	0.265644	0.240744	0.49265	0	0.562054	0.557692	0.264044	0.832143	-0.0756351
	0.0890987	0.053847	0.190823	0.256926	0.0657458	-0.0444363	-0.0320335	0.125052	0.0226739	-0.0459762	0.0836127	0.0674747	0.100442	0.083471	0.0475391	0.126765	0.129097	0.0775797	0.00035178	0.117229	0.0157514	0.138841	0.0562813	-0.0137724	0.071888	0.0950197	0.0409939	0.139825	0.026477	0.112357	0.186667	0.097517	0.0921964	0.128137	0.253377	0.284133	0.147153	0.193858	0.236052	0.70059	0.207603	0.199277	0.595901	0.562054	0	0.338932	0.35889	0.828291	0.125075
	0.196796	0.120803	0.177436	0.196308	0.0128632	-0.0109569	-0.0007075	0.0865149	0.0694581	0.0421449	0.0995831	0.0678555	0.068982	0.0658383	0.0472981	0.0788635	0.123202	0.0823295	0.0720904	0.103158	0.0300178	0.0902564	0.0795156	0.0313004	0.0527819	0.104556	0.0281589	0.109702	0.0684604	0.0453543	0.0833643	0.0461144	0.0533407	0.0639197	0.29872	0.214239	0.128885	0.216092	0.203319	0.347963	0.22463	0.28675	0.224361	0.557692	0.338932	0	0.314495	0.398021	0.0427652
	0.225458	-0.00153329	0.173744	0.212695	-0.00178288	-0.0394762	-0.0202761	0.129817	0.0278958	0.016016	0.0600313	0.0176875	0.0916804	0.0590253	-0.00920643	0.082762	0.0917494	0.0867001	-0.00813251	0.131004	0.025056	0.0815344	0.0461508	-0.0112341	-0.00990115	0.07591	-0.00799504	0.0729492	0.000661174	0.151641	0.18058	0.140738	0.112835	0.135133	0.370397	0.281135	0.120124	0.206907	0.216695	0.197349	0.258266	0.402443	0.213766	0.264044	0.35889	0.314495	0	0.359887	0.174289
	0.100237	0.101955	0.173758	0.227013	0.00815922	-0.078546	-0.019663	0.0807192	0.0392407	-0.00219791	0.0545261	-0.000402197	0.0699447	0.0718972	0.0375867	0.0801627	0.126775	0.0383771	-0.00450258	0.0933225	-0.0161287	0.0794352	0.0196498	-0.0184507	0.0555616	0.0821124	0.00777588	0.0880846	0.0437677	0.0366863	0.0884735	0.0478865	0.0166487	0.0402364	0.233756	0.30931	0.113041	0.163832	0.244482	0.861375	0.202364	0.259544	0.448745	0.832143	0.828291	0.398021	0.359887	0	0.0522312
	0.00805583	-0.0297908	0.167534	0.17139	0.0474707	0.0164902	0.065981	0.104208	0.115687	0.0238563	0.073096	0.033307	0.0738948	0.118122	0.0487309	0.0804457	0.108983	0.0312706	0.0658302	0.100349	0.0292315	0.0943096	0.0596899	0.0606148	0.0611271	0.0549431	0.0703234	0.124723	0.126522	0.188699	0.546817	0.204118	0.333906	0.181631	0.0845259	0.178275	0.0332322	0.0524825	0.158424	0.0885457	0.0537639	0.103459	0.0743833	-0.0756351	0.125075	0.0427652	0.174289	0.0522312	0
	0.210939	0.0590958	0.2548	0.268704	0.0473592	-0.00107236	0.00423637	0.167881	0.0650361	0.0406452	0.129022	0.108897	0.204454	0.155454	0.0536615	0.126467	0.175657	0.191697	0.042274	0.207845	0.0519572	0.158302	0.0743501	0.0720398	0.0495066	0.15118	0.065759	0.175499	0.0971166	0.0996629	0.207509	0.13004	0.126709	0.191047	0.200663	0.396699	0.149571	0.186272	0.224149	0.245107	0.234651	0.184081	0.228724	0.302284	0.244394	0.232641	0.265207	0.274379	0.197454
	0.0338122	0.112161	0.157044	0.188153	0.0833101	0.0191443	0.100428	0.0842687	0.167254	0.0578325	0.146506	0.0559039	0.131573	0.107339	0.083587	0.167785	0.18627	0.0856002	0.0932013	0.143134	-0.0370748	0.153108	0.0970026	0.0732883	0.110667	0.11232	0.113662	0.17614	0.137318	0.146938	0.24476	0.187521	0.191637	0.165172	0.0589941	0.187427	0.0876077	0.0902101	0.176885	0.245685	0.0736462	-0.0030192	0.314309	0.23074	0.311984	0.103406	0.0828822	0.247343	0.250579
	0.0544723	0.0282731	0.249537	0.223329	0.159314	0.0352444	0.051909	0.13733	0.0606052	-0.0145272	0.216804	0.206632	0.166021	0.0801816	0.101075	0.218388	0.119727	0.185835	0.0371823	0.184028	0.0495182	0.263437	0.122156	0.064736	0.114721	0.140098	0.184082	0.258931	0.116465	0.180626	0.421559	0.183497	0.339597	0.248249	0.177134	0.210754	0.166153	0.152194	0.223796	0.223769	0.1432	0.0888858	0.253292	0.148733	0.219817	0.127158	0.174553	0.17547	0.384656
	0.140027	0.0426425	0.266799	0.229191	0.0995052	0.066263	0.121842	0.311729	0.118586	0.138419	0.23082	0.213533	0.208991	0.226154	0.193287	0.175373	0.181496	0.244341	0.0954179	0.238996	0.158639	0.173812	0.159193	0.0826824	0.214606	0.265543	0.0992711	0.179371	0.139398	0.133598	0.34462	0.140262	0.258795	0.229615	0.212628	0.346331	0.17522	0.243686	0.238668	0.23418	0.204738	0.141668	0.406931	0.226566	0.238815	0.222825	0.171659	0.205661	0.279383
	0.00126183	0.100178	0.148472	0.138376	0.0696096	0.0203355	0.0796414	0.0934043	0.103206	0.0165516	0.140411	0.0969828	0.0675904	0.0583894	0.145629	0.125402	0.139887	0.0824658	0.0577798	0.0759821	-0.0247877	0.133469	0.0693817	0.0228589	0.166555	0.114244	0.089025	0.143727	0.0994544	0.180202	0.208895	0.180452	0.202504	0.131526	0.0421418	0.145927	0.055751	0.0719201	0.159091	0.219346	0.0427867	0.00882742	0.273055	0.1766	0.252792	0.0848025	0.0719164	0.191195	0.268077
	0.102787	-0.00420112	0.331913	0.368003	0.141918	0.0271594	0.0643591	0.17489	0.243848	0.0634785	0.190732	0.0897945	0.371208	0.290171	-0.0100204	0.277943	0.271986	0.20255	0.0731889	0.380173	0.0901665	0.254739	0.133251	0.342117	0.00983744	0.170517	0.188409	0.361682	0.324785	0.134947	0.49027	0.116891	0.206802	0.222169	0.202137	0.345795	0.268661	0.179497	0.212074	0.211393	0.197468	0.156743	0.248798	0.17393	0.210561	0.140943	0.193903	0.177068	0.342975
	0.332546	0.0920923	0.357099	0.352739	0.102962	0.0209023	0.00280131	0.319306	0.0793922	0.0896105	0.232836	0.189379	0.289237	0.207222	0.0791188	0.183614	0.182149	0.335123	0.0444176	0.38881	0.160971	0.254194	0.179683	0.0848179	0.0967137	0.316914	0.113771	0.270703	0.105484	0.158575	0.259997	0.157015	0.116078	0.170038	0.29532	0.649139	0.25192	0.326376	0.333525	0.255475	0.299994	0.238949	0.370454	0.290435	0.36093	0.260322	0.327464	0.306781	0.199399
	0.161132	-0.00343573	0.221671	0.240387	0.049964	0.0354115	0.0243944	0.49541	0.0727683	0.0111517	0.200033	0.289527	0.231823	0.312863	0.162339	0.0958951	0.163031	0.300087	0.022059	0.207186	0.325848	0.147076	0.154597	0.118199	0.18227	0.2162	0.0430769	0.173961	0.115236	0.212812	0.342692	0.21111	0.341476	0.329282	0.332452	0.39062	0.202646	0.233143	0.209368	0.235527	0.209591	0.255369	0.32732	0.19018	0.255175	0.207938	0.259329	0.197427	0.176521
	0.0968936	0.145432	0.253935	0.253945	0.119797	0.047259	0.0595909	0.214413	0.0783313	0.0544226	0.230925	0.191687	0.19127	0.177495	0.116881	0.239757	0.210387	0.17669	0.0593649	0.212836	0.0425625	0.251276	0.166354	0.0816738	0.112406	0.15631	0.128637	0.199096	0.209305	0.36608	0.454895	0.33736	0.395194	0.285213	0.207926	0.266607	0.16022	0.171316	0.23826	0.267373	0.166534	0.0942793	0.548649	0.279617	0.345224	0.190221	0.145325	0.272725	0.214798
	0.106551	0.109934	0.264219	0.271084	0.10655	0.0540256	0.105064	0.169605	0.149816	0.0806457	0.201957	0.15549	0.214105	0.191401	0.0641306	0.269693	0.271896	0.163904	0.110449	0.255574	-0.0198544	0.264763	0.144936	0.115993	0.0892849	0.161983	0.145815	0.225409	0.261511	0.35036	0.606389	0.362236	0.463831	0.344123	0.173761	0.292221	0.171213	0.1589	0.239383	0.287222	0.178764	0.119984	0.432975	0.240264	0.298056	0.172398	0.153061	0.225686	0.337006
	0.154454	0.0889844	0.15953	0.217236	0.0208593	-0.0108055	0.00739187	0.438001	0.101007	0.065926	0.102179	0.112074	0.205452	0.392255	0.0601257	0.0733683	0.188025	0.201469	0.0270796	0.200163	0.215386	0.0819213	0.0785475	0.109244	0.0757284	0.153652	0.0466041	0.127449	0.106322	0.310861	0.299784	0.382683	0.220109	0.386092	0.229775	0.646991	0.174601	0.197099	0.221883	0.244769	0.234155	0.20799	0.267754	0.211185	0.222718	0.160456	0.267166	0.238656	0.166909
	0.0328366	0.0978768	0.202507	0.224738	0.114732	0.0452779	0.0618545	0.152207	0.0407866	0.0185252	0.151698	0.154806	0.0676794	0.0912016	0.132824	0.120035	0.091769	0.10452	0.0410711	0.11708	0.064782	0.172724	0.122953	-0.00572953	0.115011	0.119681	0.114293	0.179986	0.0785287	0.221632	0.451892	0.224481	0.260518	0.142479	0.13859	0.191085	0.077738	0.108517	0.245213	0.125732	0.0850709	0.11503	0.203847	0.0353003	0.221093	0.0773661	0.168746	0.120447	0.683524
	0.238666	-0.0186392	0.0330031	0.00324673	-0.0564917	-0.0269841	-0.0457271	0.052675	-0.0605856	0.0104847	-0.0156299	-0.051703	0.0455343	-0.0166883	-0.0470175	-0.00797036	-0.0536313	0.028732	-0.0511997	0.093959	-0.0659322	0.00530774	-0.039146	-0.0445691	-0.0794562	0.0522165	-0.0416049	-0.0337129	-0.0460337	0.0463563	0.00899447	0.0311835	-0.0115654	0.0426078	-0.0564769	0.162689	-0.00826435	0.000503946	0.00121705	-0.000898139	0.000736394	-0.0434475	0.0166375	-0.0215469	0.0424568	-0.0406206	0.127966	0.0102179	0.0433312
	-0.0611943	-0.0248857	-0.0350434	-0.0358952	-0.0232261	0.0114059	0.037207	-0.0222582	-0.0416882	0.0501678	-0.0285242	-0.0369189	-0.0418908	-0.0592928	0.0109999	-0.049751	-0.0608106	-0.0502468	0.0293431	-0.0281057	-0.0505901	-0.0547571	-0.0230122	-0.0121326	-0.0252717	0.00207759	-0.0583881	-0.0585969	-0.00128499	-0.0061664	-0.0562703	-0.000652285	0.00176014	-0.0789636	-0.080691	-0.0267443	-0.0561113	-0.0692769	-0.0202844	-0.0927698	-0.0988534	-0.0899966	-0.0681451	-0.0758868	-0.0934674	-0.144683	-0.0963785	-0.117828	0.0274714
	-0.0566002	-0.0483742	-0.0479973	-0.0706656	-0.0247291	-0.0285024	-0.035965	-0.0679224	-0.0230587	-0.0463281	-0.0385721	-0.0539536	-0.0528414	-0.0821056	0.00129445	-0.0679727	-0.0236421	-0.071551	-0.0393116	-0.054535	-0.0866872	-0.0525334	-0.0535148	-0.0549253	0.00510703	-0.0396979	-0.0267982	-0.0509395	-0.0616584	-0.0633902	-0.0606295	-0.0762574	-0.0719873	-0.0529227	-0.112375	-0.100459	-0.0900681	-0.0567251	-0.0790711	-0.117092	-0.0888308	-0.139477	-0.111605	-0.125812	-0.0999203	-0.112847	-0.0816876	-0.101745	-0.0460968
	0.0952552	0.038943	0.0599103	-0.00599052	-0.0280716	-0.0247402	-0.0359065	0.0182183	-0.0474472	0.0196	0.0236385	0.0215563	-0.0143451	0.0178197	-0.0338132	-0.0216922	0.0137659	0.00860593	0.0257676	0.0390331	0.00658032	0.0115508	-0.00736609	-0.0164591	-0.0129994	0.0143775	-0.0418008	-0.0176516	0.0234461	0.0371106	0.13567	0.046358	0.00901308	0.0037424	0.000964062	0.0479774	-0.025449	0.000985031	0.0386823	-0.0456371	0.00858249	0.0275949	0.0162432	-0.0399008	0.0331795	0.016899	0.0946295	-0.0295069	0.161187
	-0.0470719	-0.0254324	-0.0746756	-0.0398923	-0.0490607	0.00771121	0.00301913	-0.071238	0.00714714	0.0251214	-0.0748835	-0.0651216	-0.047819	-0.0414151	-0.00979522	-0.0549874	-0.054694	-0.0748845	0.00331061	-0.0662049	-0.0654254	-0.0540287	-0.0249547	-0.0349427	-0.0376195	-0.0277211	-0.0633768	-0.0868955	-0.0122991	-0.0138649	-0.0706417	-0.00318455	0.013432	-0.041123	-0.0591781	-0.0459393	-0.0655873	-0.0413405	-0.0312604	-0.0970881	-0.0815558	-0.0546141	-0.0738402	-0.0810261	-0.0682186	-0.087372	-0.0346815	-0.0750445	0.0332567
	0.0202762	-0.114147	0.0057853	-0.013911	-0.0118431	-0.00888808	-0.0538498	-0.0474021	-0.0313068	-0.114529	-0.0310186	-0.0348326	0.00948053	-0.0676191	-0.0499237	-0.00383746	-0.0720095	-0.0275743	-0.0491228	0.00123147	-0.0953504	0.0121519	-0.0155921	-0.0195285	-0.0763242	-0.0381445	-0.00971865	0.00284671	-0.0432007	0.032267	0.053363	0.0229235	0.0646396	0.12133	-0.132044	-0.0206465	-0.0358657	-0.0700322	-0.0765444	-0.028583	-0.0687249	-0.148141	0.00350022	-0.0632178	0.0286468	-0.0255058	0.0442315	-0.0576632	0.0508526
	0.273829	0.0449763	0.0381848	0.0197739	-0.0402791	-0.0419213	-0.0372081	0.0749504	-0.0343145	0.0787613	0.00335135	-0.0260278	0.093576	0.0664471	-0.0491788	0.0311321	0.00636877	0.0747911	-0.024422	0.0987074	0.0282947	0.0308081	-0.00903096	0.00124081	-0.0545235	0.0471917	-0.000404547	0.00511432	-0.0358337	0.0447475	0.0374207	0.0606887	-0.00290689	0.00657608	0.0162417	0.250601	0.0452186	0.057679	0.0455319	0.0425304	0.0756488	0.058299	0.0339918	0.0236629	0.0301541	-0.0223335	0.108679	0.0456937	0.0289285
	-0.113425	-0.0071935	-0.0491968	-0.0496183	0.00754293	-0.04385	-0.0217728	-0.0815239	-0.0355295	-0.120805	-0.0349234	-0.00952376	-0.054116	-0.0881341	0.0268775	-0.041419	0.00319477	-0.0732548	-0.0204605	-0.0189564	-0.0960083	-0.025554	-0.040519	-0.0268172	0.0103988	-0.0456502	-0.00670156	-0.0366688	-0.0405763	-0.0264244	-0.0265288	-0.0352683	-0.0541595	-0.0116856	-0.156142	-0.0912992	-0.0834844	-0.119312	-0.0480969	-0.0583574	-0.129443	-0.144766	-0.117866	-0.120538	-0.0386166	-0.0273935	-0.109519	-0.0790714	0.0306496
	-0.108757	-0.00781616	-0.0433003	-0.0397102	-0.00596583	-0.0761072	-0.0397997	-0.0819933	-0.0389855	-0.127654	-0.061829	-0.0233705	-0.0590823	-0.087368	0.0589861	-0.0487323	0.00627588	-0.0658381	-0.0468843	-0.0450574	-0.0956027	-0.0402273	-0.0438857	-0.0326208	0.0412689	-0.0579339	-0.0193262	-0.0489224	-0.0341475	-0.0396834	-0.0141713	-0.0360311	-0.0415883	-0.031484	-0.107001	-0.0618207	-0.0698561	-0.0844932	-0.0355698	0.0389558	-0.0852025	-0.12796	-0.0658533	-0.0426218	-0.0118831	0.00689826	-0.0726538	-0.0240278	0.0185718
	-0.155761	-0.0112049	-0.0818661	-0.0758533	-0.0199669	-0.00135289	-0.0241197	-0.109668	-0.0403627	-0.0622488	-0.0606418	-0.0527652	-0.0820198	-0.0807083	-0.037365	-0.0473367	-0.0767841	-0.100502	-0.0153395	-0.0744558	-0.11211	-0.0439243	-0.0315567	-0.0432166	-0.0544377	-0.0685166	-0.0269596	-0.0613444	-0.0264841	-0.0495677	-0.031709	-0.0389174	-0.0428737	-0.014347	-0.167945	-0.144215	-0.0964318	-0.137584	-0.0828769	-0.134253	-0.110198	-0.173578	-0.11734	-0.12263	-0.143248	-0.102869	-0.152536	-0.135551	-0.00885341
	-0.194142	-0.0350191	-0.0812357	-0.100736	-0.0282228	0.000107634	-0.066636	-0.0844507	-0.0719076	-0.124325	-0.120301	-0.0971387	-0.0918634	-0.0672443	-0.135306	-0.0634148	-0.169987	-0.149016	-0.0763987	-0.110984	-0.106803	-0.0646554	-0.0786265	-0.0396714	-0.160632	-0.117154	-0.019539	-0.0809526	-0.0294459	0.0117659	-0.0720324	-0.0136185	-0.0250897	0.0260112	-0.275225	-0.206293	-0.127163	-0.210058	-0.109851	-0.179728	-0.238029	-0.25575	-0.188963	-0.2577	-0.156912	-0.231419	-0.169194	-0.235933	-0.0128348
	-0.121911	-0.0274855	-0.0886109	-0.107202	-0.0264966	-0.0259567	-0.0525429	-0.1703	-0.139284	-0.095217	-0.187108	-0.0538162	-0.120964	-0.115119	-0.104705	-0.0623771	-0.20658	-0.147948	-0.0566687	-0.152184	-0.13175	-0.08086	-0.0982387	-0.0106441	-0.181833	-0.141555	-0.0181367	-0.0756262	-0.0275938	-0.0192611	-0.0932931	-0.0326382	-0.0373949	-0.0627984	-0.17126	-0.206458	-0.0757477	-0.214003	-0.118151	-0.197302	-0.233593	-0.178481	-0.199514	-0.251479	-0.214313	-0.242065	-0.166022	-0.242711	-0.0361984
	0.0570709	0.0446083	0.0770605	0.0183467	-0.0124091	-0.0196103	-0.0330462	-0.0424915	-0.0180776	-0.0396436	-0.0258278	-0.00368355	0.0210033	-0.0215424	-0.0388554	0.0268369	-0.0566621	-0.0175225	-0.0175157	0.0468819	-0.0892829	0.0240413	-0.0297036	0.00422251	-0.0570589	-0.00723598	0.00771238	0.0193995	0.0366295	0.0285111	-0.0192353	0.0400264	-0.0207081	0.00901378	-0.12238	-0.000738486	-0.0186878	-0.0861879	-0.00311734	-0.0633176	-0.0799107	-0.148741	-0.0748691	-0.0815133	-0.099847	-0.0961794	-0.0432141	-0.0879345	-0.00914223
	-0.00996196	0.0762545	-0.048874	-0.0500438	0.0170074	-0.000801394	-0.0198822	-0.033117	-0.0501576	-0.0427159	-0.0710452	-0.0462277	-0.0324165	-0.00619992	-0.108897	-0.0131134	-0.140988	-0.0479306	-0.0381623	-0.0434216	0.0295411	-0.0428391	-0.0457763	-0.0201146	-0.105723	-0.0799304	0.0225936	-0.0322083	0.00527689	0.00785159	-0.0536439	-0.00406569	-0.040884	-0.0360529	-0.116451	-0.150364	-0.0243352	-0.096522	-0.0185249	-0.135457	-0.105863	-0.119838	-0.131062	-0.202767	-0.185194	-0.186604	-0.134949	-0.194931	-0.0785334
	0.208153	0.0643567	0.124106	0.0920539	-0.00741507	-0.0302084	-0.044687	0.0614371	-0.021632	0.00638016	0.0347238	0.0471536	0.0612607	0.0454848	0.00875933	0.0404106	0.0141512	0.0563688	-0.0269588	0.0904695	-0.00264332	0.0512029	0.0123098	0.0134752	0.0155446	0.0318356	-0.00590129	0.0402906	0.04314	0.0432798	0.171831	0.0509706	0.0386161	0.0530604	0.0275093	0.143225	0.0337964	0.0415171	0.0651524	0.0220805	0.0511019	0.00949218	0.0657703	0.00154152	0.0258751	-0.00589923	0.119815	0.0115738	0.151347
	0.157939	0.0570301	0.0442042	-0.016334	-0.0250171	0.0336152	-0.0287043	-0.0247723	-0.0402556	0.0570528	0.00743904	-0.000466651	0.0121096	-0.0243325	-0.0786319	0.00181595	-0.0477515	0.00796612	0.0348326	0.068456	-0.0349718	0.0152919	0.00272039	-0.0154647	-0.0831781	-0.0024214	-0.021151	0.00142578	0.00744485	-0.000786049	0.0504516	0.00149477	-0.0385376	-0.00426277	-0.0326952	0.0329561	-0.00524326	-0.00472764	-0.00267841	-0.14388	0.0169758	-0.0393448	-0.13242	-0.107771	-0.180513	-0.0175352	-0.00755539	-0.145236	0.0433299
	-0.0431001	0.102332	0.0130043	-0.0543726	-0.0100671	-0.0185864	-0.00633499	-0.0514434	-0.0479687	-0.0375714	-0.0541893	-0.0436568	-0.0497667	-0.0403548	-0.0277367	-0.0299534	-0.109245	-0.0608109	-0.0285008	-0.0496681	-0.06924	-0.0362814	-0.0468335	-0.0196998	-0.0433544	-0.059187	0.0121518	-0.0233406	-0.00428019	0.0206434	-0.0783531	0.0229949	-0.0675764	-0.0754165	-0.159193	-0.072492	-0.0606288	-0.12845	-0.013133	-0.099012	-0.137807	-0.185042	-0.12528	-0.142788	-0.167674	-0.17074	-0.134743	-0.132587	-0.0650022
	0.147996	0.0460101	0.0357175	0.0392373	-0.0112193	-0.0606639	-0.0502549	0.0818013	-0.0229667	0.00132189	0.0271493	0.00501999	0.0574971	0.057928	-0.0269661	0.0346471	0.0231257	0.083189	-0.0473043	0.0476883	0.0626403	0.0469273	-0.00229654	0.0218484	-0.0283142	-0.00583806	0.0138024	0.0465516	0.0185301	0.122079	0.0843611	0.109994	0.0376555	0.0531392	0.095729	0.113367	0.0452221	0.0444234	0.0693656	0.0193909	0.0631908	0.127009	0.0203893	-0.0351584	-0.00316701	-0.0529804	0.160577	0.0187178	0.0445274
	0.277324	0.147873	0.327988	0.152433	-0.0478749	-0.00515388	-0.0172193	0.0350227	-0.0658847	0.0663188	0.00682926	0.0894698	-0.0101812	0.0953179	-0.0583557	-0.036368	-0.0129403	-0.00561713	0.00538006	0.0721035	0.117515	0.00154764	-0.0217537	0.0432347	-0.047123	0.0236077	0.0191634	0.0819837	0.180484	-0.0451543	0.00040414	-0.0375532	-0.0365829	-0.0440609	0.0432373	0.0724469	-0.0404713	-0.031769	0.134255	-0.025049	0.0209563	0.10566	-0.00616714	0.0280743	-0.0306784	0.011934	0.0932831	-0.00521889	-0.00600679
	0.193996	0.0507383	0.100731	0.0662291	0.00450075	-0.0531537	-0.0352951	0.0567232	-0.0152451	0.0220636	0.0237609	0.0204135	0.0631204	0.0680742	-0.0231513	0.0272913	0.00374808	0.0566276	-0.0396076	0.0804991	0.0232735	0.0460593	-0.00621023	0.0173253	-0.0329268	0.0214069	0.00582069	0.0253956	0.0484157	0.0388671	0.118486	0.0417287	0.0373592	0.0449412	0.0461896	0.102139	0.0381688	0.0384496	0.0623883	0.0163645	0.0451495	0.0499856	-0.001613	-0.0585654	-0.0435763	-0.037942	0.100679	-0.0101339	0.0986982
	-0.243068	0.000223948	-0.139011	-0.15627	-0.0271164	-0.0311527	-0.038604	-0.0611089	-0.169385	-0.12126	-0.148636	-0.0979397	-0.149626	-0.0416787	-0.11922	-0.115047	-0.225372	-0.159034	-0.0805084	-0.163893	-0.0458986	-0.118079	-0.0955674	-0.0813893	-0.154069	-0.157654	-0.048626	-0.138113	-0.027359	0.0104018	-0.0613833	-0.0115116	-0.0179712	-0.0550147	-0.271607	-0.208731	-0.138613	-0.24252	-0.101331	-0.167995	-0.263694	-0.22547	-0.206865	-0.289452	-0.222136	-0.27747	-0.229724	-0.230115	-0.0332782
	-0.182806	-0.0238173	-0.153271	-0.144441	-0.00172942	-0.0456323	-0.0558905	-0.0970747	-0.121354	-0.101974	-0.13262	-0.134168	-0.136677	-0.105742	-0.0684676	-0.0861259	-0.158759	-0.143511	-0.0640902	-0.152497	-0.0961852	-0.106735	-0.105588	-0.081656	-0.115169	-0.17723	-0.0502262	-0.122165	-0.13975	-0.00133096	-0.0855784	-0.00939586	-0.0485412	-0.0775716	-0.187456	-0.159909	-0.0750993	-0.152383	-0.0706411	-0.117761	-0.151753	-0.149849	-0.171315	-0.240521	-0.15853	-0.220112	-0.0977002	-0.156257	-0.0477682
	-0.230656	-0.0339213	-0.0808308	-0.0870329	-0.0270848	-0.038624	-0.0624444	-0.12974	-0.0399652	-0.164164	-0.125452	-0.0927698	-0.115454	-0.115739	-0.0480758	-0.0639358	-0.0778683	-0.155024	-0.0632879	-0.140053	-0.179384	-0.0632956	-0.0576881	-0.0716214	-0.0831834	-0.128081	-0.023878	-0.0858619	-0.0801792	-0.0464317	-0.112823	-0.0429117	-0.0453663	0.019121	-0.227315	-0.171918	-0.110738	-0.180424	-0.107579	-0.0907612	-0.179448	-0.258735	-0.145555	-0.14194	-0.0570241	-0.117567	-0.0951031	-0.11274	-0.0107934
	-0.238306	-0.00561025	-0.0495343	-0.0520868	-0.0130306	-0.0237048	-0.0634056	-0.092306	-0.0590915	-0.162486	-0.108259	-0.0788381	-0.123414	-0.0733431	-0.059843	-0.0857198	-0.0586466	-0.165289	-0.0646699	-0.129395	-0.118103	-0.0982587	-0.0500605	-0.090064	-0.103131	-0.111298	-0.0467692	-0.0967908	-0.0310277	-0.0310212	-0.0809621	-0.0545109	-0.0419254	-0.0143748	-0.242688	-0.171218	-0.123998	-0.192386	-0.0712231	-0.0978761	-0.169649	-0.218614	-0.146044	-0.165954	-0.0625963	-0.156924	-0.111956	-0.129475	0.0203304
	-0.203545	-0.0876144	-0.268176	-0.172234	-0.00194703	-0.0769922	-0.136028	-0.163794	-0.0784821	-0.248674	-0.1347	-0.181613	-0.0784583	-0.209023	-0.0817127	-0.0194492	-0.139524	-0.134782	-0.115164	-0.159844	-0.209268	-0.0361745	-0.125653	-0.122509	-0.108804	-0.195116	-0.0303995	-0.110393	-0.234297	-0.0304377	-0.115735	-0.0443401	-0.0905378	0.00742785	-0.290054	-0.221419	-0.0659377	-0.154033	-0.173717	-0.101214	-0.170756	-0.29251	-0.186134	-0.21083	-0.0763822	-0.164047	-0.11201	-0.128973	-0.0571352
	-0.137616	-0.0334494	-0.0614864	-0.0659948	0.00752241	-0.0497315	-0.0321065	-0.0412549	-0.107155	-0.0770868	-0.0887588	-0.076771	-0.111595	-0.0538048	-0.0459537	-0.0712829	-0.133606	-0.113475	-0.0409431	-0.121216	-0.0824331	-0.0883996	-0.0729992	-0.0862515	-0.08396	-0.0908716	-0.0431558	-0.0948779	-0.0861519	0.0511956	-0.0257057	0.0638092	0.0101694	-0.0378771	-0.13942	-0.0705203	-0.0652151	-0.102552	0.00743205	-0.0679978	-0.110038	-0.110112	-0.091655	-0.129251	-0.0607232	-0.170729	0.108358	-0.0568105	0.0141701
	-0.168724	-0.141362	-0.0662978	-0.164519	-0.0172987	-0.0831025	-0.0974363	-0.159364	-0.111791	-0.185286	-0.10986	-0.0789126	-0.0907934	-0.157185	-0.0632873	-0.0378362	-0.0690435	-0.121927	-0.126537	-0.0973553	-0.150025	-0.0661033	-0.116779	-0.0617393	-0.0693421	-0.161336	-0.0689318	-0.0932287	-0.0945719	-0.152588	-0.0238938	-0.183216	-0.0649219	-0.0425714	-0.238057	-0.206587	-0.101406	-0.1668	-0.162283	-0.0711995	-0.135553	-0.228598	-0.113322	-0.125756	-0.0502478	-0.140927	-0.141486	-0.078052	-0.0313863
	-0.134688	-0.106394	-0.00510504	-0.0738377	-0.0136771	-0.0382279	-0.0843113	-0.131818	-0.0752959	-0.173053	-0.0843301	-0.0171047	-0.0486026	-0.108601	-0.0697832	-0.0154131	-0.00309197	-0.0919841	-0.0959432	-0.0411788	-0.156025	-0.0231272	-0.0715088	-0.0312395	-0.0595508	-0.0941948	-0.0214744	-0.0314693	-0.0347968	-0.132993	-0.0191647	-0.160603	-0.060775	0.0187639	-0.216346	-0.179797	-0.0977115	-0.145251	-0.140074	-0.0802272	-0.137869	-0.220663	-0.10931	-0.132493	-0.0546215	-0.135819	-0.139229	-0.114815	-0.021642
	-0.0558899	-0.129709	-0.0119074	-0.0914619	-0.0193906	-0.0413016	-0.0906605	-0.146635	-0.0873249	-0.156093	-0.0952181	-0.0547694	-0.0611894	-0.11457	-0.0934091	-0.0157564	-0.0535531	-0.0878156	-0.0776725	-0.053407	-0.137913	-0.0249992	-0.0695792	-0.0611041	-0.0918504	-0.0931995	-0.0217762	-0.049504	-0.0514639	-0.105047	-0.0406157	-0.136946	-0.0178561	0.0317821	-0.185282	-0.170533	-0.0976405	-0.0980182	-0.125901	-0.0594422	-0.105897	-0.177319	-0.0711965	-0.0985847	-0.0147487	-0.111608	0.012578	-0.0756322	-0.0186499
	-0.056075	0.0107563	0.0515728	-0.0351271	-0.00715017	-0.0463109	-0.0613992	-0.0908741	-0.0645876	-0.10521	-0.0452149	-0.0302619	-0.0570284	-0.0846215	-0.0148091	-0.00473085	-0.0539884	-0.096361	-0.0574112	-0.0505505	-0.167264	-0.011794	-0.0548582	-0.0318662	-0.0624598	-0.0568254	-0.0200416	-0.0320408	-0.0332294	-0.0542836	-0.0313341	-0.0488696	-0.0501328	-0.00575235	-0.170959	-0.041781	-0.0515319	-0.0911197	-0.0224808	0.0189697	-0.0860923	-0.201892	-0.00967627	0.038192	0.0341945	-0.0666355	0.0217343	0.0307252	-0.0529094
	-0.0321889	0.0170057	-0.0085666	-0.0884102	-0.0191327	-0.0225481	-0.00479796	-0.0531301	-0.108993	0.0345216	-0.0750976	-0.0582166	-0.0660261	-0.0770977	-0.0787717	-0.0400127	-0.0880401	-0.0874732	-0.00692711	-0.0375053	-0.119078	-0.0530466	-0.0903162	-0.0475464	-0.100783	-0.0439365	-0.0431109	-0.0705757	-0.0209183	-0.0219062	-0.101656	-0.0153195	-0.0677862	-0.0900607	-0.15997	-0.0382956	-0.0519215	-0.142322	-0.0551623	-0.0555023	-0.101256	-0.162193	-0.064082	0.0171852	-0.0898802	-0.107017	-0.0711392	-0.0317587	-0.0815374
	0.0153764	0.0308759	0.102847	0.00910277	-0.0243445	-0.0398683	-0.0324875	-0.0628434	-0.021257	-0.049673	-0.0243609	-0.0263315	-0.0143557	-0.0607856	0.00986537	0.0171588	-0.0155805	-0.058715	-0.027805	-0.0116028	-0.176868	0.000582179	-0.0307161	-0.0292971	-0.0352118	-0.0238472	0.00364088	0.00643991	-0.00344315	-0.0346443	-0.0379339	-0.0314766	-0.0361767	-0.0137831	-0.129203	-0.0124087	-0.0292853	-0.0489292	0.00881425	-0.0331532	-0.0577068	-0.15029	-0.0461773	0.0274237	-0.0222278	0.0345639	0.0571781	-0.00577468	-0.0223797
	-0.0364746	0.0282521	0.0311287	-0.0240043	-0.0145636	-0.0422934	-0.0179589	-0.0685272	-0.0496257	-0.0577068	-0.0417924	-0.0249065	-0.0510195	-0.0500384	0.0114029	-0.0137757	-0.0597115	-0.06009	-0.0430003	-0.0609217	-0.100333	-0.0136756	-0.0511326	-0.0273768	-0.0337911	-0.0346167	-0.0162915	-0.0304503	-0.0104461	-0.0319421	-0.0202621	-0.0382949	-0.0259196	-0.028041	-0.101794	-0.0397603	-0.0381153	-0.0798443	-0.00299347	-0.0488154	-0.0505863	-0.0937744	-0.0388258	-0.0269749	-0.0515612	-0.0310976	0.0118958	-0.0365129	-0.030702
	-0.036139	0.0122135	0.0405028	-0.029598	-0.0298928	-0.0344002	-0.0501489	-0.0830299	-0.0421361	-0.0877549	-0.0640646	-0.0285409	-0.0569161	-0.0983335	0.0101661	-0.0299903	-0.0212177	-0.0740645	-0.0535552	-0.0208869	-0.148079	-0.0265905	-0.056917	-0.0421194	-0.026874	-0.0694707	-0.00108982	-0.0172779	-0.0395739	-0.0497428	-0.0270799	-0.063567	-0.0571293	-0.0277455	-0.172512	-0.0616422	-0.0871128	-0.115293	-0.0359243	-0.100889	-0.100705	-0.180895	-0.103752	-0.0962816	-0.121377	-0.0605573	-0.0199777	-0.0923155	0.00315535
	-0.022386	0.0324084	0.000981485	-0.0444397	-0.0244071	-0.0674471	-0.0691443	-0.0940773	-0.067189	-0.0896477	-0.0628652	-0.0672754	-0.0683143	-0.103258	-0.0158626	-0.0311396	-0.0672082	-0.0719704	-0.0698512	-0.0433191	-0.129365	-0.039837	-0.0722162	-0.0557717	-0.018458	-0.0696916	-0.0404612	-0.041973	-0.0798679	-0.0984968	-0.0745684	-0.0963886	-0.0943499	-0.0827858	-0.126122	-0.0544814	-0.0565711	-0.0836542	-0.0290046	-0.0454067	-0.0697092	-0.110041	-0.105664	-0.029547	-0.108004	-0.00412019	0.0416849	-0.0153515	-0.0695317
	0.00662248	0.0185864	0.078767	0.00816707	-0.0188686	-0.0573876	-0.0786668	-0.0602178	-0.0513197	-0.100177	-0.05256	-0.0198036	-0.0254667	-0.0601204	-0.0263207	0.0195574	-0.0185559	-0.0522053	-0.0872888	-0.0250626	-0.113894	0.0142931	-0.0456886	-0.0243771	-0.0388173	-0.0436612	-0.0110673	0.0112646	-0.0332092	-0.0493955	0.000704426	-0.0532915	-0.0572981	0.0243164	-0.107313	0.00852877	-0.0170503	-0.0567529	-0.0138541	0.0268754	-0.0248515	-0.103004	0.00891104	0.0388273	0.0245952	0.00873107	0.0818518	0.0353366	-0.0351357
	-0.277746	-0.0995382	-0.173877	-0.137821	-0.0276217	-0.0663754	-0.105484	-0.109977	-0.151312	-0.206115	-0.17868	-0.142106	-0.160819	-0.113607	-0.138137	-0.0918551	-0.196059	-0.172006	-0.106046	-0.187317	-0.110339	-0.124543	-0.12927	-0.098479	-0.154382	-0.203427	-0.0533924	-0.115101	-0.126923	0.014011	-0.0432009	-0.00437635	-0.0174549	0.0413952	-0.192184	-0.184454	-0.105785	-0.219656	-0.140143	-0.0977891	-0.187528	-0.159466	-0.14983	-0.166996	-0.090289	-0.153897	0.0344455	-0.125171	0.0157135
	-0.101508	-0.020258	0.0223846	-0.0506888	-0.0142681	-0.065047	-0.0669157	-0.116412	-0.0818726	-0.146302	-0.103054	-0.0512454	-0.0915959	-0.106914	-0.0551161	-0.0158138	-0.0943575	-0.118881	-0.0886274	-0.0861759	-0.165061	-0.0225947	-0.0833419	-0.0582618	-0.0892555	-0.126546	-0.0511664	-0.0466282	-0.0491756	-0.069333	-0.0157018	-0.0796471	-0.0613141	-0.0179511	-0.156759	-0.0959082	-0.0573252	-0.122283	-0.0612542	0.0296786	-0.0849784	-0.170648	0.00199075	0.0358553	0.0413644	-0.0243149	0.0778677	0.0571312	-0.0629473
	0.0228654	0.017269	-0.0266082	-0.0293413	0.02718	0.0429694	-0.0221404	-0.078658	-0.0749478	0.00336261	-0.0211966	0.0127136	0.0135715	-0.0277321	-0.125969	0.025669	-0.114635	-0.00413888	0.0232744	0.018042	-0.067536	0.0285723	0.0141747	0.0297268	-0.174923	0.0155442	0.0167093	0.00350221	0.0353135	-0.020996	-0.0980614	-0.00911626	-0.0534735	-0.00576692	-0.0827191	-0.0595561	0.0410998	-0.0405551	-0.0534554	-0.0683352	-0.0674392	-0.104345	-0.0992116	-0.018269	-0.110077	-0.03519	-0.0977585	-0.0797501	-0.122249
	-0.116294	-0.0492764	0.00490818	-0.0395731	-0.00357563	-0.0439466	-0.0546361	-0.099871	-0.0404868	-0.144501	-0.0875224	-0.0336537	-0.0459074	-0.0863051	-0.0298094	-0.00379069	-0.0539817	-0.0886535	-0.0505282	-0.0496229	-0.163852	-0.0182752	-0.0587892	-0.0315495	-0.0558907	-0.0742104	-0.00669569	-0.0374976	-0.0370263	-0.0463856	-0.00253085	-0.0341956	-0.00453328	0.026638	-0.174084	-0.0914567	-0.0396906	-0.109706	-0.0669254	-0.00375849	-0.0761641	-0.195524	-0.0330158	-0.0229454	0.0298386	-0.0652885	0.0410145	-0.00859679	-0.0105501
	-0.152304	-0.0155534	-0.0746701	-0.0900099	-0.0291301	-0.0279637	-0.01926	-0.0892246	-0.0526132	-0.0708896	-0.0716811	-0.041259	-0.10882	-0.0892936	0.0193229	-0.0873384	-0.0831649	-0.107465	-0.0284712	-0.103378	-0.107819	-0.0903836	-0.0541434	-0.0733638	-0.00622567	-0.071629	-0.0554786	-0.0926335	-0.051517	-0.040464	-0.0431224	-0.041335	-0.0591455	-0.0570509	-0.176701	-0.162839	-0.113829	-0.156565	-0.0666249	-0.148663	-0.152335	-0.177008	-0.132202	-0.169717	-0.141104	-0.134036	-0.14404	-0.13472	-0.0110601
	-0.0634166	0.086115	0.0350626	0.0409781	0.0303109	-0.0313178	-0.0106322	-0.0396102	0.0359584	-0.0761132	-0.0121263	0.0203858	-0.0152751	-0.0062639	0.0664427	-0.00939215	0.00900426	-0.017009	-0.0176845	-0.0239676	-0.0697226	0.00509538	0.0107748	0.012538	0.0419478	-0.014675	0.0280948	0.0189196	0.0338387	-0.00337689	0.0345153	0.00444603	0.011369	0.0128649	-0.091999	-0.0559294	-0.0276589	-0.0493004	0.0484645	-0.0111755	-0.0645759	-0.0975353	-0.115035	-0.0510831	-0.0573897	0.134934	-0.0549774	-0.0437193	0.0735833
	-0.144121	0.0457491	-0.0253685	-0.00302811	0.0354778	-0.0105824	-0.0095667	-0.0876178	-0.00373995	-0.130013	-0.0483385	-0.0177692	-0.0470897	-0.0368379	-0.0272887	0.00200487	-0.040841	-0.0631378	-0.0145568	-0.0812259	-0.0755931	-0.00213881	-0.0105722	0.0181161	-0.0324072	-0.0785307	0.0448872	-0.0067202	0.00614367	0.012653	-0.0700476	-0.0105627	-0.0164204	0.0380045	-0.10671	-0.157736	-0.0341037	-0.0883808	-0.0526259	-0.0234169	-0.0926453	-0.134772	-0.086268	-0.0364288	-0.0588319	0.0555928	-0.0731969	-0.0655274	-0.0733965
	-0.245209	-0.0591049	-0.181638	-0.174052	-0.0641528	-0.0571267	-0.0287344	-0.182251	-0.0603892	-0.133841	-0.134771	-0.121419	-0.167993	-0.150971	-0.0208984	-0.124875	-0.0957167	-0.202014	-0.05813	-0.188786	-0.132922	-0.152592	-0.0753502	-0.105046	-0.000686351	-0.130899	-0.0650422	-0.151016	-0.127311	-0.109751	-0.211233	-0.110994	-0.101425	-0.0802145	-0.215894	-0.252423	-0.17592	-0.172437	-0.148552	-0.00582604	-0.216248	-0.216577	-0.195821	-0.0718655	-0.13484	-0.0425358	-0.237863	-0.0685875	-0.131285
	-0.220672	-0.0400601	-0.145434	-0.154723	-0.035869	-0.000343673	-0.00878209	-0.164575	-0.0214035	-0.0880445	-0.116026	-0.107662	-0.119012	-0.12883	-0.0568357	-0.0765917	-0.0982725	-0.154435	-0.0325964	-0.129366	-0.140993	-0.0827422	-0.0388008	-0.0520854	-0.0639552	-0.123031	-0.034907	-0.091555	-0.0680562	-0.0792991	-0.201921	-0.0751217	-0.0801024	-0.0676515	-0.229046	-0.219078	-0.127247	-0.13072	-0.146159	-0.0862973	-0.166266	-0.221553	-0.213014	-0.143139	-0.148346	-0.0728617	-0.25004	-0.155517	-0.113761
	-0.288577	-0.0588285	-0.104937	-0.134791	-0.108436	-0.10463	-0.0605889	-0.118184	-0.131498	-0.172721	-0.151535	-0.15066	-0.304205	-0.122603	-0.00782689	-0.302979	0.00931409	-0.315582	-0.079005	-0.169681	-0.125851	-0.276397	-0.105968	-0.219665	0.0497095	-0.181556	-0.182607	-0.260753	-0.0937459	-0.106813	-0.118067	-0.12323	-0.0696759	-0.143004	-0.285451	-0.201671	-0.367668	-0.20213	-0.0881272	-0.0925719	-0.283195	-0.195879	-0.184718	-0.135438	-0.0719983	-0.140646	-0.121803	-0.0600765	-0.0135304
	-0.125905	-0.0674227	-0.0453127	-0.0983045	-0.00301039	-0.0825322	-0.0726661	-0.0716975	-0.109955	-0.1748	-0.0938	-0.0643314	-0.0916378	-0.0788656	-0.0516484	-0.0343985	-0.126317	-0.0796617	-0.107568	-0.121261	-0.0371812	-0.0295693	-0.0943221	-0.0485158	-0.0651292	-0.148523	-0.027259	-0.0398333	-0.0909924	-0.0451727	-0.0171453	-0.0718239	-0.0224863	0.00282205	-0.0557147	-0.113638	-0.0225403	-0.0982403	-0.0730063	0.0257477	-0.0776877	-0.0138713	0.0104956	-0.0311301	0.033503	-0.0809861	0.121053	0.0616523	-0.0369348
	-0.0293647	0.0321141	-0.00572349	0.00672588	-0.0467784	-0.0904536	-0.035732	-0.0393874	0.0195136	-0.100705	-0.0471317	-0.04057	-0.0567276	-0.0695627	0.0635875	-0.0805394	0.0358561	-0.0578441	-0.0436282	-0.0458838	-0.0839068	-0.057941	-0.0466031	-0.0629623	0.0561191	-0.0224071	-0.0249104	-0.027509	-0.057211	-0.046337	0.0661345	-0.0284386	-0.0252923	-0.0338709	-0.0697221	0.0100968	-0.0526602	-0.0183543	0.0183507	-0.013009	-0.0245877	-0.0560465	-0.0902295	-0.0747278	-0.0225221	0.035559	-0.0196039	-0.00770383	0.110948
	0.0881764	0.0966317	0.063682	0.0861339	-0.0112391	-0.083694	-0.0334725	-0.000526499	0.0228777	-0.0587134	0.0119808	-0.0135041	0.0292377	-0.00401843	0.0271397	0.0331122	0.00671582	0.00580047	-0.0387359	0.0374787	-0.0708639	0.027112	-0.0176727	-0.0180149	-0.0011659	0.015627	0.0113453	0.0270075	0.00802385	-0.014004	0.0492299	0.00545162	-0.00418709	-0.00969563	-0.0312731	0.122879	0.037499	0.00874517	0.0932769	0.223998	0.00844634	-0.032127	0.0546219	0.135874	0.131903	0.130419	0.0671825	0.158367	0.0885221
	0.0632232	0.0968909	0.0510151	0.0612614	-0.0129592	-0.0770398	-0.0347455	0.00867391	-0.00100984	-0.0557757	0.000625115	0.00418742	0.0104953	0.0184825	0.05017	-0.00442512	0.0328329	0.0162	-0.0685525	0.0187254	-0.0236253	-0.00362113	-0.024299	-0.0271243	0.0252626	0.0132583	0.00108136	0.00215755	0.00627042	-0.0261912	0.0568308	-0.000850429	-0.00260901	-0.0082329	-0.0140037	0.108748	0.00306364	0.0192009	0.0850649	0.141679	0.0150147	-0.00141295	-0.00563442	0.0359421	0.0508423	0.0931903	0.0179839	0.0755925	0.0651911
	0.0794355	0.0406003	0.00732491	0.0179103	-0.0619172	-0.094165	0.00692131	-0.0309323	0.0172249	0.0165225	-0.00245695	-0.0452936	-0.0162865	-0.0458143	0.0660092	-0.0385777	0.0173863	-0.0178124	-0.0328236	0.0043713	-0.0758998	-0.0461141	-0.0303058	-0.0502967	0.05441	0.0239118	-0.0610148	-0.0355167	-0.0365048	-0.0590667	-0.0204626	-0.0482699	-0.0458986	-0.06696	-0.0428263	0.0749788	-0.0304255	0.0140891	0.035471	0.0266996	0.00939308	-0.0420336	-0.0408395	0.00295673	-0.0161346	0.0266561	0.0134039	0.0116423	0.0587697
	-0.0744712	-0.0675759	-0.0436271	-0.0560571	-0.00488454	0.0439845	0.01814	-0.097214	0.0245441	-0.0479979	-0.010577	-0.0372761	-0.0673512	-0.0818456	-0.0108496	-0.0267277	-0.0555634	-0.0883642	-0.00379018	-0.0496796	-0.125319	-0.0261831	-0.00426843	-0.0265446	-0.0365817	0.00323437	-0.0151427	-0.0430121	-0.0131454	-0.0187624	-0.0590378	-0.0171137	0.0214893	-0.0113987	-0.156127	-0.0891226	-0.0693178	-0.0997114	-0.0889892	-0.0816391	-0.106089	-0.152308	-0.072197	-0.0927162	-0.0337997	-0.0711296	-0.09358	-0.101186	0.0179673
	-0.129174	-0.0162502	-0.0826042	-0.104583	-0.0306842	-0.0732913	-0.0983763	-0.126855	-0.0787786	-0.176449	-0.0808596	-0.0455692	-0.0758652	-0.122718	0.0260703	-0.0757623	-0.0121373	-0.0996273	-0.0758617	-0.0724902	-0.118513	-0.0554965	-0.0674024	-0.0647374	0.0218906	-0.101379	-0.0558615	-0.083372	-0.0779549	-0.0957661	-0.0499774	-0.0971169	-0.113175	-0.0766949	-0.171684	-0.108366	-0.135808	-0.127306	-0.106805	-0.0153832	-0.145533	-0.190986	-0.112984	-0.0612196	-0.0444708	-0.0448304	-0.148151	-0.0563923	-0.0391442
	-0.153787	-0.0193165	-0.0728611	-0.0786798	-0.0578144	-0.0752772	-0.0491242	-0.0956711	-0.0102299	-0.126555	-0.0579399	-0.0423815	-0.0980762	-0.0885869	0.0504125	-0.101369	0.00722772	-0.109417	-0.0516823	-0.0702954	-0.121649	-0.0875802	-0.0492364	-0.0594928	0.0448305	-0.0511821	-0.0449752	-0.0810728	-0.0441591	-0.0390958	-0.0520547	-0.0479762	-0.0969576	-0.0344193	-0.182452	-0.102554	-0.147544	-0.121624	-0.0686083	-0.0600032	-0.161259	-0.197045	-0.12997	-0.122732	-0.0455954	-0.0728406	-0.135286	-0.0752069	-0.00238704
	-0.141281	0.000804109	-0.13919	-0.143575	-0.0238191	-0.0520822	-0.0672615	-0.0230561	-0.124019	-0.101974	-0.115297	-0.113626	-0.0901157	-0.0534545	-0.0981337	-0.0767394	-0.182129	-0.0960852	-0.0786561	-0.115373	-0.0511734	-0.0888123	-0.112965	-0.0618366	-0.103381	-0.146991	-0.0414809	-0.11396	-0.0962	0.0671157	-0.0294711	0.0603981	0.00114372	-0.039847	-0.171344	-0.0731429	-0.0837216	-0.183356	-0.0810726	-0.102546	-0.132282	-0.136673	-0.1278	-0.184671	-0.124662	-0.186338	-0.0846668	-0.114887	-0.0218467
	-0.151587	-0.0246042	-0.0513212	-0.042026	-0.0122915	-0.0284682	-0.0151371	-0.0778454	0.029805	-0.104444	-0.0625034	-0.0320785	-0.0980031	-0.0604764	0.0244559	-0.029605	-0.0490979	-0.114565	-0.0271152	-0.101675	-0.0892229	-0.0374398	-0.0244485	-0.0354374	0.0215908	-0.0572817	0.00215484	-0.0116648	-0.052879	0.0174058	-0.115269	-0.0187908	-0.00990768	0.0415578	-0.070994	-0.129257	-0.0787049	-0.0920017	-0.0825551	0.0210486	-0.118156	-0.116108	-0.0457961	-0.0113479	0.074532	0.0154277	-0.0679322	0.00168391	-0.0873957
	-0.198846	-0.0471064	-0.118273	-0.098475	-0.0655538	-0.043454	-0.0513289	-0.168164	-0.026253	-0.139112	-0.113785	-0.104868	-0.149019	-0.150343	-0.0169395	-0.100858	-0.0657672	-0.172648	-0.0701723	-0.106377	-0.20358	-0.112517	-0.067576	-0.108618	-0.0323324	-0.101402	-0.0655881	-0.125705	-0.105534	-0.104066	-0.0863169	-0.114516	-0.103125	-0.0105292	-0.227283	-0.164201	-0.160268	-0.141149	-0.122556	-0.0954712	-0.170519	-0.216771	-0.142292	-0.124864	-0.0850302	-0.0115471	-0.139007	-0.108908	-0.0328956
	0.00709645	0.0286871	0.0334044	0.00308344	0.017241	0.0267996	-0.00920113	-0.0349467	0.0502058	-0.0533148	-0.0049933	0.0651738	0.0242637	0.0113541	0.0541799	0.0572347	-0.0273184	0.0283947	-0.0218934	-0.0780021	0.00943616	0.0865678	-0.0065447	0.0801943	0.0265332	-0.0598931	0.0658204	0.0849336	0.0420429	0.0585027	-0.00914258	0.0382505	0.00305163	0.0603459	0.129041	-0.10412	0.0740125	0.062813	-0.0237434	-0.0519764	0.103121	0.0923784	-0.0346972	-0.0342985	0.0629582	0.109314	0.195548	0.000856183	0.01544
	-0.219528	-0.0426759	-0.159854	-0.147349	-0.0702306	-0.0751476	-0.0670223	-0.163316	-0.0949246	-0.133788	-0.124117	-0.138706	-0.140777	-0.172124	-0.0219146	-0.120015	-0.0977709	-0.167581	-0.0972074	-0.143096	-0.165556	-0.138925	-0.118394	-0.120242	-0.0147227	-0.13	-0.0954047	-0.152838	-0.128618	-0.162543	-0.114315	-0.168978	-0.139535	-0.115814	-0.217996	-0.197361	-0.17481	-0.1696	-0.139435	-0.0872126	-0.18445	-0.223007	-0.164613	-0.12526	-0.138526	-0.0420868	-0.20289	-0.0931263	-0.0957106
	0.107055	0.0963193	0.117639	0.126097	0.00886804	-0.0147211	0.000873617	0.126012	0.0078593	-0.018167	0.10833	0.130094	0.0696086	0.0909342	0.0696851	0.0549277	0.07572	0.117998	0.000345249	0.0870647	0.0769798	0.0850285	0.0650929	0.0126557	0.0726145	0.0369744	0.00984136	0.0570022	0.090726	0.0756655	0.203871	0.0890298	0.0685626	0.0195229	0.0971696	0.151905	0.0468	0.0604614	0.155084	0.0144778	0.0693326	0.108517	0.0538033	-0.0105852	0.0400901	0.03454	0.0818405	0.0502878	0.210637
	0.147378	-0.0228063	0.0897237	0.0638426	0.000935717	0.00400504	0.0431584	0.10032	0.078241	0.0512989	0.0905465	0.076789	0.135278	0.127445	0.0309236	0.0760997	0.126068	0.10462	0.0130477	0.122703	0.0733809	0.0719045	0.044805	0.0646435	0.0601682	0.0745518	0.0348596	0.0499762	0.0931179	0.0347005	0.148579	0.0428853	0.117578	0.0622729	0.0579028	0.154278	0.029968	0.0680044	0.0228069	0.0661542	0.0857226	0.0649258	0.0734323	0.027852	0.0507153	0.0163464	0.0349084	0.0568447	0.153053
	0.0721872	0.059334	0.0705079	0.0829695	0.000599566	0.00575801	0.0223852	0.0428477	0.0504957	-0.00414533	0.0703103	0.113718	0.0656624	0.0672852	0.0550828	0.0976877	0.113805	0.0941312	0.00670228	0.028292	0.0501832	0.101448	0.0311031	0.0682381	0.0630351	0.0103616	0.00757124	0.0576152	0.125097	0.0481786	0.156946	0.0480178	0.101285	0.0383855	0.125138	0.0627772	0.0402943	0.0617336	0.0596487	0.0411483	0.0855534	0.118439	0.120013	0.0532353	0.0470307	0.00575354	0.0886684	0.0637982	0.123421
	0.0593327	0.0874621	0.0740625	0.0776923	0.0312684	0.0134014	0.0337725	0.0501774	0.0580437	-0.0026129	0.0761118	0.0918052	0.0507465	0.0618282	0.0840989	0.0802964	0.100307	0.0782789	0.0237973	0.0307834	0.0270913	0.0766494	0.0421088	0.0540573	0.0818701	0.0225066	0.0186788	0.060444	0.10437	0.0725737	0.0860921	0.0519626	0.0450645	0.0081073	0.118168	0.0600044	0.0351892	0.0551205	0.0674908	0.0553086	0.067312	0.0879201	0.172232	0.0810195	0.099539	0.00714424	0.0585505	0.0926627	0.086976
	0.0789034	-0.0635211	0.0312105	-0.00391382	-0.00213512	-0.00264042	0.0457678	0.0541907	0.0573967	0.0315905	0.0644207	0.0696967	0.0305611	0.0383938	0.0262727	0.0190194	0.0677674	0.0704129	0.00696718	0.00291342	0.0899298	0.03682	0.0228519	0.0172928	0.0567842	0.00991225	0.00224319	0.012034	0.0399308	0.0180197	0.0642425	0.0275868	0.104607	0.0510259	0.0513092	0.0274584	0.000333569	0.04532	-0.0316341	-0.0134591	0.0592827	0.0654143	0.0167996	-0.0125999	-0.0159908	-0.0390694	0.0210604	0.00928938	0.0521464
	0.054691	0.103456	0.08525	0.112238	0.0289262	-0.00486905	0.0520534	0.0430212	0.0711215	-0.000551411	0.08496	0.0902369	0.0688639	0.0689479	0.0835584	0.082502	0.115728	0.0727508	0.0409338	0.062303	0.0233882	0.0731864	0.036367	0.0630754	0.0795256	0.024194	0.0397122	0.0850927	0.116448	0.0613604	0.11223	0.0804275	0.0426718	0.00934576	0.100151	0.104879	0.0615493	0.0516389	0.0905466	0.0844916	0.0837933	0.090135	0.216369	0.109879	0.148407	0.0281129	0.056826	0.135417	0.101967
	0.0446862	-0.0485083	0.0275209	-0.0114985	-0.00460199	0.0241489	0.0276023	0.026958	0.0301254	-0.00701565	0.0672647	0.0979795	0.0475923	0.0267361	0.0533652	0.0382427	0.0907741	0.0757188	0.0144008	0.0200009	0.0448714	0.052393	0.016452	0.0632378	0.0472804	0.0227818	0.0227609	0.00939291	0.0512271	0.0457098	0.0512867	0.0409695	0.0994327	0.0400042	0.0219479	0.00239844	-0.00461757	-0.0129479	-0.0324246	-0.0185266	0.0109994	0.0445189	-0.00237455	-0.0242235	-0.0412761	-0.0755703	0.00433553	-0.00424498	0.0199916
	0.0493602	0.101208	0.0465637	0.0602458	0.00957655	-0.0262651	-0.0152848	0.0565167	0.0227727	-0.0328589	0.0658606	0.0924201	0.0404954	0.0372183	0.0857603	0.0240841	0.112036	0.0501318	-0.00745977	0.0263809	0.0268035	0.04883	0.021717	0.0376243	0.07712	0.00960135	0.00417481	0.0349914	0.0599149	0.03682	0.0481506	0.0573548	0.0216897	0.00215748	0.0695717	0.0877422	0.0244352	0.0283785	0.0878068	0.106563	0.0385968	0.0552089	0.0310565	0.0989212	0.0463234	0.0993705	-0.0128411	0.0929797	0.0428378
	0.0956698	0.0665253	0.063193	0.0559195	0.0141789	0.0328838	0.0458274	0.0266236	0.0723944	0.0787747	0.105456	0.0829818	0.0871587	0.0529687	0.0359737	0.0803133	0.135758	0.0887315	0.0589454	0.0900409	0.0157715	0.0763066	0.065273	0.0791871	0.0570902	0.0518344	0.0501315	0.0583996	0.106542	0.045349	0.0288349	0.0759128	0.0590281	0.003734	0.0360692	0.088792	0.039366	0.0581386	0.0556459	0.0861192	0.0857085	0.0306263	0.0594538	0.11411	0.0208682	0.103558	-0.027147	0.0381205	0.0361174
	0.0349773	0.0872776	0.0615283	0.105198	-0.00619286	-0.00415065	0.0415205	0.0353948	0.0713587	0.00998206	0.0922818	0.0814701	0.0450233	0.0573564	0.0937321	0.0730174	0.098612	0.0578677	0.0233865	0.0368774	-0.010072	0.0786146	0.0285976	0.0354848	0.089163	0.0432016	0.0180953	0.0549467	0.0914325	0.0616161	0.10792	0.0493642	0.0401546	0.0291643	0.10682	0.0640027	0.0392366	0.0658569	0.0691686	0.106522	0.0629714	0.0800743	0.212206	0.103933	0.151838	0.0195926	0.0689214	0.131059	0.0980494
	-0.0882256	-0.0637392	-0.128004	-0.124163	-0.113502	0.001707	0.0442714	-0.0721486	0.0645084	0.0610462	-0.0395861	-0.0624387	-0.131735	-0.0988279	0.0705663	-0.151878	-0.00330424	-0.0985164	0.0251903	-0.101025	-0.0715802	-0.140337	-0.0215804	-0.0622207	0.1073	-0.0240155	-0.095273	-0.118435	-0.0920992	-0.0869906	-0.190359	-0.0776095	-0.0708014	-0.112115	-0.107463	-0.108506	-0.138205	-0.0634993	-0.115	-0.113138	-0.104742	-0.122814	-0.177916	-0.0644527	-0.161993	-0.0382623	-0.145746	-0.128427	-0.0948461
	-0.0616709	-0.0918741	-0.156759	-0.136466	-0.112903	-0.0106935	0.0142801	-0.0783751	0.0673317	0.068811	-0.0404182	-0.0999632	-0.101971	-0.0933971	0.0633866	-0.138815	0.0372222	-0.0731157	0.0326384	-0.0967684	-0.0863769	-0.159422	-0.00218186	-0.0771766	0.0880496	-0.0189715	-0.100927	-0.143202	-0.0896561	-0.129022	-0.254156	-0.117593	-0.107813	-0.13962	-0.141223	-0.0989607	-0.164812	-0.0704137	-0.132944	-0.102391	-0.126308	-0.123778	-0.210698	-0.0819773	-0.176668	-0.0278436	-0.201807	-0.136952	-0.134167
	0.160914	0.117869	0.107386	0.0517354	0.0232446	0.0627742	0.0478086	0.0345072	0.0233293	0.0739728	0.120424	0.102551	0.12372	0.0226427	0.0305819	0.096163	0.149185	0.120801	0.0458381	0.11093	-0.022104	0.101771	0.0381712	0.0468286	0.0361358	0.0727738	0.0526495	0.050543	0.132892	0.0751059	0.0285772	0.0867012	0.0324255	-0.0144692	0.0457273	0.110533	0.0181183	0.0122785	0.0849784	-0.00249486	0.0626273	0.053875	0.0301432	0.0342203	0.00694465	-0.0173471	0.049412	0.0259168	0.0411208
	0.140797	0.130762	0.163108	0.0960012	0.00670939	0.0599645	0.066181	0.0259575	0.00817474	0.0912245	0.0873188	0.112046	0.100564	0.0292957	0.0207789	0.0794346	0.116968	0.0845362	0.0479856	0.086778	-0.0266751	0.0731514	0.0198913	0.048733	-0.000417888	0.0669229	0.0418135	0.0447042	0.18598	0.0730071	0.0596406	0.0771598	0.0475204	-0.0122818	0.056134	0.0659501	0.000937709	-0.010448	0.113151	-0.0400145	0.0228465	0.0599111	0.013196	0.0149774	-0.030674	-0.0313021	0.0460196	-0.0161934	0.0638265
	0.11095	0.0184622	0.032188	-0.00739043	-0.00330409	0.0117722	0.0281952	0.0412648	0.0541636	0.0187692	0.0671076	0.0918938	0.0931035	0.0375134	0.0164366	0.0368179	0.118586	0.100871	0.0161398	0.0338649	0.0482948	0.0630792	0.0213178	0.0656777	0.036817	0.0235045	0.0259843	0.0421594	0.0411581	0.058589	0.0263205	0.076702	0.0405491	0.0306877	0.0415477	0.0797108	0.0122159	-0.00670782	-0.00890197	-0.00424772	0.0535428	0.0640195	0.00913414	0.00749566	-0.00795009	-0.0474867	0.01174	0.00190286	-0.00880123
	0.0321177	0.0213831	0.0517355	0.0385329	0.0639157	0.0368203	0.0405621	0.0510817	0.0300915	0.0370296	0.0723546	0.100439	0.0680132	0.0741103	0.0298728	0.0740607	0.0392873	0.0717423	0.0514299	0.043717	0.073998	0.0719713	0.0549727	0.0852077	0.0102667	0.03445	0.0672981	0.0731621	0.078292	0.0356685	0.0412487	0.0387979	0.0450443	0.0071273	0.0976088	0.0444745	0.0732359	0.0347388	0.0340631	0.055167	0.0644205	0.0760131	0.126491	0.0713848	0.0721938	-0.0146553	0.00872016	0.0507701	-0.0169169
	0.198684	0.20804	0.127259	0.132277	0.0576528	0.0335837	0.0535395	0.10783	0.0616618	0.0588381	0.132635	0.0995805	0.208652	0.0935122	0.0220609	0.178743	0.163433	0.163983	0.0443257	0.139494	0.000702408	0.154977	0.0642099	0.0583569	0.0209224	0.0763243	0.100134	0.0930487	0.140115	0.151738	0.104443	0.136239	0.0725003	0.0611264	0.0908304	0.182767	0.0665277	0.0809879	0.149985	0.0525577	0.10882	0.0813879	0.098094	0.0855772	0.0691333	0.02604	0.134423	0.0777961	0.110347
	0.121297	0.14548	0.133556	0.111884	0.0270166	-0.0158004	0.00140796	0.0815662	0.0055208	-0.0265675	0.0867776	0.109851	0.0784576	0.0801542	0.0549332	0.073441	0.13323	0.096609	-0.000270663	0.075044	0.0443479	0.100439	0.0479063	0.0456565	0.0467399	0.0391303	0.0541448	0.0800695	0.108862	0.0949616	0.178249	0.103476	0.0721389	0.0330071	0.0957592	0.129039	0.0427562	0.0445182	0.136455	0.0731097	0.0680168	0.0804766	0.149778	0.0488911	0.142071	0.0635844	0.0977217	0.10425	0.159413
	-0.059893	-0.0216308	-0.0844217	-0.0520944	-0.0244737	-0.00515967	0.0382094	0.015786	0.0606556	0.00513079	0.0100189	0.00343537	-0.0423577	0.00123239	0.04097	-0.06891	0.0577205	-0.0253476	0.0328314	-0.0744402	0.0442283	-0.0716876	0.0098344	-0.000170753	0.0799097	-0.0169564	-0.0494735	-0.0645603	-0.013417	-0.0117624	-0.0799588	0.00328895	0.00987437	-0.0276719	-0.0173264	-0.0137737	-0.055637	-0.0292266	-0.0516977	0.0395588	-0.0103714	-0.00835685	-0.0502347	-0.00285849	-0.0359383	-0.0194389	-0.0790901	0.0150923	-0.0228488
	0.096073	0.0266925	0.0576924	-0.00182295	0.00978632	0.0320065	0.0428821	0.0271898	0.0251876	0.00348833	0.081422	0.102562	0.10256	0.0211526	0.0239606	0.073426	0.125852	0.11274	0.0322156	0.0738599	0.00619204	0.0883989	0.037219	0.0684837	0.0319842	0.0249324	0.0657616	0.0389605	0.0739593	0.0876107	0.0411265	0.0867183	0.0592485	0.021801	0.0227747	0.0495115	-0.0057955	-0.0168146	0.0134211	-0.0109871	0.012664	0.00200858	0.0117692	0.000610073	-0.00637155	-0.0635289	-0.000929409	0.00449866	0.037639
	0.131104	-0.00288045	0.0706509	0.0599463	0.018439	0.0501595	0.0585821	0.0422904	0.0688135	0.0396002	0.0967888	0.105978	0.112726	0.030573	0.0206144	0.103978	0.115013	0.120831	0.0385754	0.076469	0.023848	0.112505	0.0572896	0.072345	0.0386149	0.0403375	0.0480633	0.08779	0.0977479	0.117986	0.0838484	0.120697	0.105908	0.0646776	0.0812171	0.0777945	0.034029	0.0523569	0.0304999	-0.00120118	0.0678029	0.0738272	0.0365092	0.0121382	0.00481107	-0.0161098	0.105282	0.0296365	0.0691588
	-0.0107045	0.042696	0.00649007	0.0165834	0.0308996	0.0157654	0.0412241	0.118871	0.047194	0.0036531	0.070322	0.084899	0.0692614	0.0777601	0.0881539	0.0318342	0.0907452	0.115855	0.0185766	0.0109926	0.126915	0.0440855	0.0354487	0.0594962	0.110822	0.0405566	0.0510423	0.0376068	0.0474365	0.0230093	0.00187098	0.0461733	0.0179272	0.0258769	0.0568552	0.0418354	0.0458605	0.0367402	0.0252918	0.041566	0.0188752	0.0465195	0.122216	0.0263583	0.0466971	-0.0526859	-0.0592939	0.050578	-0.0550194
	0.0401815	-0.0484153	-0.0738329	-0.0845592	-0.0128684	0.0461231	0.0098825	-0.0223936	0.027494	0.0726483	0.0341747	0.0164269	-0.000282806	-0.0383693	-0.0110155	-0.00139379	-0.00890988	0.00958	0.0625206	-0.0108085	-0.00485412	-0.00910602	0.0168633	-0.00308401	0.0208005	0.0062246	-0.0272498	-0.0420529	-0.022687	-4.63339e-05	-0.0604888	-0.00415263	-0.00633355	-0.033247	-0.0427708	-0.0645934	-0.0115892	0.0139528	-0.102213	-0.0949184	-0.00317989	-0.0404545	-0.0464781	-0.0397838	-0.113393	-0.0188752	-0.0842224	-0.0864447	-0.052843
	0.215224	0.189732	0.143881	0.111276	0.0310709	0.0243792	0.0565754	0.120234	0.031015	0.0664802	0.134238	0.0959401	0.141977	0.0723251	0.0170206	0.101408	0.148235	0.153124	0.0490404	0.119464	0.0206482	0.124937	0.0633873	-0.00242241	0.0297209	0.0727702	0.04525	0.0699391	0.120297	0.144668	0.0794301	0.133488	0.0791589	0.03249	0.0948702	0.158593	0.0225114	0.0777265	0.15642	0.0325083	0.0989747	0.113599	0.0477438	0.0598787	0.0537445	0.00246754	0.151052	0.0647701	0.103652
	0.116507	-0.0208246	0.0820939	0.063542	0.037309	0.0526588	0.0582919	0.0558967	0.081228	0.0599994	0.122722	0.125916	0.118227	0.047904	0.0517761	0.11981	0.135461	0.125303	0.0471207	0.102126	0.0412562	0.139119	0.0744321	0.0962193	0.0774868	0.0495973	0.0682608	0.0900411	0.121774	0.104168	0.142298	0.0891304	0.130012	0.0781595	0.0834451	0.0708513	0.0315504	0.0559438	0.0158884	0.0183154	0.0870692	0.062054	0.0622459	0.0425137	0.0453379	-0.00101796	0.0956682	0.0436697	0.0866028
	-0.121128	-0.0725973	-0.147941	-0.129878	-0.0657691	-0.0499436	0.00282438	-0.105314	0.0505322	-0.0152317	-0.0396438	-0.0596166	-0.112064	-0.0900997	0.0621739	-0.108444	0.0590793	-0.0891336	0.00368004	-0.109056	-0.0640858	-0.122129	-0.0423101	-0.0473699	0.0917682	-0.0654507	-0.0709175	-0.104752	-0.0642342	-0.110401	-0.204957	-0.097492	-0.0857455	-0.107313	-0.090821	-0.132959	-0.118467	-0.0929504	-0.120526	-0.0423383	-0.0922118	-0.105698	-0.127821	-0.0499551	-0.0939593	-0.0903457	-0.161451	-0.0368563	-0.158954
	0.0348032	-0.0345987	-0.0048321	-0.0272439	-0.00844809	0.0169852	0.00906033	0.0445287	0.0414586	-0.00749657	0.0551161	0.0578668	0.0422771	0.0347582	0.0334699	0.0307046	0.0867884	0.0753129	-0.0187609	-0.00461847	0.0378811	0.0403766	-0.00349814	0.0448588	0.0366561	0.00390241	0.00673593	-0.00620225	0.0510077	0.0149439	0.0539681	0.0105914	0.0651132	0.0363849	0.0133447	0.0118637	-0.00784593	-0.0146792	-0.0356569	-0.0386189	0.0123284	0.0102573	0.00548698	-0.0598349	-0.0368612	-0.0842791	-0.0150371	-0.0437279	0.0480607
	0.0379305	0.0287967	0.0418543	0.0413071	0.0180229	0.0244232	0.0528	0.0506694	0.0603298	0.0151065	0.0758442	0.0896388	0.0357681	0.0567928	0.0630796	0.0585604	0.0862025	0.0562665	0.0413411	0.0244682	0.0411042	0.0603766	0.0261726	0.0636446	0.0772916	0.00679367	0.026217	0.0411809	0.0775853	0.0583269	0.0710764	0.0495572	0.0567281	0.00995393	0.0680078	0.0190117	0.0166965	0.0247605	0.0331633	0.0264224	0.0337996	0.0657892	0.146844	0.0170322	0.0620786	-0.0440515	0.0485806	0.0482678	0.0758417
	-0.00934663	-0.00289013	-0.012462	0.0022086	0.0207743	0.0202496	0.0475017	0.0529468	0.0653475	0.0163977	0.057288	0.0655475	0.0197272	0.0446241	0.0483113	0.036304	0.0735058	0.045519	0.0296119	-0.0138222	0.0637571	0.0206982	0.0315156	0.0636761	0.0756996	0.00184415	0.0356164	0.0280335	0.0465826	0.0444489	0.0143822	0.0314158	0.0267201	0.0117248	0.0611864	-0.0232606	0.0356768	0.00763633	-0.020992	0.00877403	0.0412779	0.0500592	0.0925679	0.0243574	0.0259301	-0.0690434	-0.020263	0.0140323	-0.0272282
	-0.0111583	-0.0160768	-0.0600786	-0.079707	-0.0488933	0.0200634	0.0452996	-0.0278808	0.04328	0.0583024	-0.000103135	-0.00140066	-0.065601	-0.0186179	0.050611	-0.0531341	0.022878	-0.0399501	0.0318781	-0.0684589	-0.0064299	-0.0603964	0.015204	0.0137971	0.0590559	-0.0262986	-0.0472529	-0.0463861	-0.011348	-0.0156336	-0.0849162	-0.00711697	-0.000865269	-0.0507752	-0.00858897	-0.0662028	-0.0412904	-0.0277234	-0.0508994	-0.0703128	-0.0285961	0.0147776	-0.0689086	-0.0133094	-0.111348	-0.0297623	-0.0728518	-0.0554186	-0.0492393
	-0.0231215	0.0166585	-0.000648809	0.00771161	0.0569022	0.0100817	0.0580971	0.0470054	0.0526312	0.00918086	0.0583384	0.0809263	0.0354042	0.0618201	0.0319605	0.0285276	0.0916181	0.059011	0.042406	0.0208325	0.0793193	0.0332297	0.0556784	0.0748178	0.0451857	-0.00934588	0.0289192	0.0220389	0.0631155	0.0284665	0.0246907	0.049172	0.023839	0.00774476	0.0716368	0.00551089	0.0245654	0.0268299	0.0119765	0.0272424	0.0539064	0.066213	0.0969767	0.0123869	0.0363117	-0.0515142	-0.037321	0.038695	-0.0200819
	-0.0893895	0.108613	-0.0558388	0.0204815	0.018349	0.00193255	-0.0659301	0.0929437	-0.0450401	-0.118979	-0.0648913	-0.000951676	-0.0581706	0.0861229	-0.0959833	-0.0372069	-0.0565807	-0.0381876	-0.0319293	-0.109411	0.110816	-0.0348046	-0.011066	0.0119652	-0.0835771	-0.0971076	0.0172186	-0.0315038	0.0302028	0.105147	-0.0309309	0.0849984	-0.0125426	0.0508419	0.122354	-0.0871259	0.00908087	-0.0307628	0.0216407	-0.0962402	-0.034928	0.144519	-0.0898873	-0.144034	-0.0262244	0.0378071	0.0669569	-0.117009	-0.0186943
	-0.218326	-0.134123	-0.152022	-0.14008	-0.0176789	-0.0316125	-0.0258866	-0.0249765	-0.0650422	-0.118859	-0.118018	-0.056399	-0.135851	-0.0201142	-0.0589735	-0.0907098	-0.126876	-0.0902682	-0.0651054	-0.193799	0.0516026	-0.08655	-0.0941966	-0.0287494	-0.0688922	-0.141567	-0.0480206	-0.0872851	-0.0678667	0.0465672	0.0312825	0.0509122	0.108888	0.0418731	-0.00504673	-0.158078	-0.0513826	-0.0952434	-0.11276	-0.0473104	-0.0898946	0.0556449	-0.121228	-0.146484	-0.0880824	-0.104587	-0.0559594	-0.0793009	0.0415529
	-0.0881161	-0.123483	-0.0454097	-0.0177957	0.0124947	0.00495846	-0.0168503	0.0704521	0.0278374	-0.0977047	-0.0556475	0.00177982	-0.0444919	0.0605456	-0.048191	-0.0324627	-0.0237535	-0.0236178	-0.0209686	-0.102508	0.095843	-0.0280592	-0.0113467	0.0199091	-0.0336721	-0.0626044	0.0177484	-0.0011775	-0.00501113	0.0706496	0.12003	0.0697612	0.197756	0.197472	0.125744	-0.0467569	-0.000749308	0.0295238	-0.0637847	-0.00272662	0.0109158	0.145999	0.0158978	-0.0647191	0.0387658	0.06995	0.104703	-0.027894	0.131474
	-0.0444151	0.0614403	0.0262473	0.0052136	-0.0141689	-0.0288455	-0.0734346	0.0563039	-0.109438	-0.067821	-0.10908	-0.0677226	-0.0781494	0.0504644	-0.175547	-0.0793979	-0.0900455	-0.0879133	-0.0695232	-0.0761815	0.0986362	-0.0842676	-0.0773352	-0.0277347	-0.156572	-0.0916061	-0.0261946	-0.0543056	0.0373002	-3.86485e-05	-0.0362419	0.0026354	-0.0436534	-0.00854456	-0.029084	-0.00983488	-0.0469177	-0.0857191	0.0200136	-0.0534411	-0.0310755	0.0517622	-0.0561255	-0.00303584	0.0059976	0.0528834	0.0259731	-0.0259664	-0.00714779
	-0.0397742	-0.0372743	-0.105976	-0.0508642	-0.164089	-0.0657961	-0.102238	-0.0218452	-0.0971716	-0.148984	-0.137722	-0.0828729	-0.214807	-0.0471966	-0.0134068	-0.221785	0.0258154	-0.162314	-0.0817959	-0.154966	0.078439	-0.190673	-0.115371	-0.0653144	0.0644804	-0.14014	-0.10453	-0.128735	-0.080812	-0.0762543	-0.110729	-0.0861119	-0.0753869	0.00432135	0.0359191	-0.118654	-0.198186	-0.0760151	-0.0642149	-0.0436606	-0.0880925	0.126912	-0.10734	-0.0849233	-0.00299469	0.0145136	0.0448132	-0.0351028	-0.0516076
	-0.0917491	-0.109366	-0.143348	-0.0918572	-0.0861146	0.0101263	0.0675924	-0.050488	0.0484126	0.0847445	-0.05266	-0.0667644	-0.121655	-0.0568817	0.0619421	-0.146714	-0.0589546	-0.094764	0.0367022	-0.100067	-0.00973859	-0.156753	0.00294844	-0.0955146	0.0854742	-0.00167806	-0.0793424	-0.104352	-0.123342	-0.0708194	-0.184898	-0.0657068	-0.0570565	-0.0553037	-0.0962419	-0.0822653	-0.145747	-0.0284979	-0.0884784	-0.0749588	-0.11224	-0.105523	-0.174187	-0.120998	-0.133939	-0.051838	-0.136934	-0.121358	-0.0538367
	-0.144435	-0.0819622	-0.167103	-0.145069	-0.0469339	-0.0650163	-0.0500242	-0.0784434	-0.0267494	-0.0498386	-0.0949056	-0.120223	-0.110377	-0.0759377	-0.000830742	-0.112286	-0.0503069	-0.103736	-0.0779194	-0.118262	-0.0311866	-0.1053	-0.0724937	-0.0849083	0.0403321	-0.088094	-0.0790003	-0.110024	-0.120245	-0.100645	-0.106266	-0.117995	-0.107485	-0.0709749	-0.0964121	-0.135469	-0.129853	-0.0833058	-0.117267	-0.0798113	-0.096879	-0.0636439	-0.117178	-0.0943017	-0.0962382	-0.10229	-0.0751267	-0.0494601	-0.093674
	-0.168181	-0.0690388	-0.148567	-0.113609	-0.0373605	-0.0394836	-0.0322865	-0.104795	-0.0606502	-0.0487851	-0.0797303	-0.103306	-0.117194	-0.0948573	-0.0134324	-0.089638	-0.0773324	-0.0968464	-0.0594357	-0.142894	-0.0315819	-0.0868996	-0.0662868	-0.0882834	-0.00586253	-0.0719531	-0.0747021	-0.0928228	-0.108594	-0.0760385	-0.0958197	-0.0933508	-0.0628525	-0.0787824	-0.0872058	-0.163963	-0.0925115	-0.109196	-0.116998	-0.105749	-0.10747	-0.0628783	-0.104135	-0.105032	-0.10711	-0.0934732	-0.122719	-0.073798	-0.0771914
	-0.0699736	0.061255	-0.0596476	-0.0196715	-0.00216419	-0.0260624	-0.0487237	0.117331	-0.0553593	-0.0511654	-0.0625897	0.00255545	-0.0473071	0.134846	-0.0386976	-0.0651316	-0.0411502	-0.00118202	-0.0155339	-0.1158	0.145487	-0.0610133	-0.0396623	0.0104295	-0.0367087	-0.0798537	-0.0220535	-0.00909084	-0.0638495	0.163104	0.0172004	0.25472	0.0359659	0.0330155	0.138739	0.149266	0.0382448	0.00160976	0.0493433	0.025279	0.0605412	0.225102	-0.00564825	-0.00204957	-0.0170299	-0.0153199	0.083025	0.0330349	0.0106852
	-0.0713823	-0.0777943	-0.127157	-0.0368212	0.0032176	-0.0256717	-0.066848	0.0916946	-0.0482976	-0.128817	-0.0778568	-0.0159574	-0.0489707	0.0404621	-0.0931074	-0.0431387	-0.0837207	-0.00593632	-0.0734168	-0.120494	0.159857	-0.0362841	-0.0370189	0.0233279	-0.0898904	-0.111995	0.00605375	-0.00650627	-0.0657626	0.174858	0.0131185	0.161613	0.0846704	0.128936	0.135073	-0.0339268	0.0108112	-0.014564	-0.0616319	-0.0395435	-0.00553408	0.194943	-0.0218144	-0.088855	0.00102274	0.0070873	0.108821	-0.0413266	0.00717588
	0.165167	0.0109288	0.0266479	0.0610127	0.0136319	0.00751141	-0.0315663	0.107829	-0.0453068	0.0269035	-0.0254931	-0.0224998	0.032141	0.0911077	-0.0979669	0.0198511	-0.0525191	0.0824368	-0.0343952	0.027154	0.137054	0.0212206	-0.00121881	0.0032159	-0.0976785	0.00997824	-0.0055398	0.0218229	-0.00430628	0.0109096	0.0726328	0.0184378	-0.00569784	0.073315	0.186169	0.11778	0.125768	0.109793	0.0400173	0.0789957	0.174057	0.230425	0.191071	0.140357	0.150828	0.14723	0.20826	0.141414	0.0155444
	-0.137487	-0.0580428	-0.100319	-0.0574579	-0.00844149	-0.0373406	-0.0071723	0.0233437	-0.0495787	-0.0433599	-0.0650703	-0.069644	-0.0910726	0.0471041	-0.0179149	-0.0593865	-0.0974264	-0.0539926	-0.0371865	-0.133473	0.0877868	-0.0759123	-0.0529931	-0.0486773	0.00844052	-0.0912591	-0.0559057	-0.0538346	-0.0709598	-0.0327288	0.0297016	-0.0117449	0.0104693	-0.0204092	0.0302334	-0.0587067	-0.0357157	-0.0353788	-0.0518424	0.0492888	-0.0183964	0.109374	0.127732	-0.0129417	0.0914501	-0.0619929	0.0577339	0.11112	0.0471095
	-0.171824	0.0299992	-0.00860637	-0.0605066	0.00947523	-0.0132549	-0.0275324	-0.000913228	-0.161568	-0.0826764	-0.108753	0.0523128	-0.131443	0.103799	-0.0825251	-0.0981566	-0.129086	-0.0557714	-0.0424334	-0.143675	0.25029	-0.0745368	-0.0508588	0.0216562	-0.0545651	-0.133874	-0.0157725	-0.0340751	0.0786731	-0.0634941	-0.0399162	-0.0432647	-0.0449108	-0.115927	0.0177437	-0.170305	-0.0632256	-0.133939	-0.0279098	-0.077639	-0.0964886	0.083272	-0.105508	-0.107103	-0.145765	-0.117241	-0.197591	-0.0860082	-0.0629924
	0.0076575	-0.0140126	-0.030758	-0.00413743	0.0189911	0.015602	-0.0425905	0.051365	-0.0370826	-0.0718898	-0.0292152	0.0953553	-0.00279023	0.111113	-0.0610571	-0.0380555	-0.0113485	0.0527256	-0.0524154	-0.0816177	0.35772	-0.0234789	-0.0125285	0.0783579	-0.00926889	-0.072829	0.0368571	0.0416462	0.0537581	-0.0045171	-0.0333695	-0.00368685	-0.000342409	0.0176649	0.196377	-0.0963859	0.0113679	-0.0208515	-0.0369806	-0.102694	-0.00219745	0.230338	-0.095449	-0.135191	-0.0978895	-0.098987	-0.0535374	-0.12417	-0.0572711
	-0.292121	-0.0475892	-0.187781	-0.200489	-0.0143005	-0.03781	-0.0204162	-0.133497	-0.162727	-0.101768	-0.176382	-0.0447154	-0.173985	-0.0641507	-0.0965445	-0.0793409	-0.232021	-0.107381	-0.058495	-0.226284	0.0651103	-0.0862975	-0.128985	-0.00420705	-0.11259	-0.213208	-0.00203392	-0.0740736	-0.0626712	-0.0643433	-0.10203	-0.0537404	-0.040663	-0.122493	-0.139175	-0.322806	-0.0982347	-0.217919	-0.145797	-0.177363	-0.221499	-0.110507	-0.215914	-0.252065	-0.256062	-0.236979	-0.267777	-0.212815	-0.0842243
	-0.257321	-0.0454865	-0.227319	-0.170116	-0.0630475	-0.0743064	-0.0909634	-0.0965333	-0.163919	-0.153277	-0.170182	-0.120382	-0.242034	-0.047526	-0.0730464	-0.213395	-0.0614226	-0.182076	-0.0995117	-0.215181	0.0179757	-0.19564	-0.129765	-0.131631	-0.0208008	-0.199692	-0.105644	-0.184796	-0.114453	-0.0770503	-0.114657	-0.0950103	-0.0851042	-0.107634	-0.138625	-0.279942	-0.193528	-0.166507	-0.125052	-0.115142	-0.180289	-0.0862391	-0.18269	-0.255471	-0.164904	-0.187159	-0.202531	-0.167366	-0.080909
	-0.0693168	-0.0252863	-0.120763	-0.126894	-0.0241979	-0.00909443	-0.0263096	0.0192621	-0.0850658	-0.0379487	-0.0867589	-0.0446863	-0.0964764	0.0517652	-0.0871022	-0.0882842	-0.123722	-0.0588687	-0.0495636	-0.1196	0.130005	-0.0978411	-0.0529568	-0.0398226	-0.0738831	-0.127304	-0.0217394	-0.08967	-0.0203802	-0.000614331	-0.0784535	-0.00979396	-0.0330784	-0.0522776	-0.0765653	-0.156839	-0.0596851	-0.0882631	-0.0656496	-0.106539	-0.111678	0.000269513	-0.142197	-0.23192	-0.167456	-0.203339	-0.150696	-0.181679	-0.0663841
	-0.222805	-0.0476568	-0.103772	-0.09413	-0.00334881	0.0212136	-0.025982	-0.0763484	-0.090616	-0.132036	-0.151941	-0.0651616	-0.154798	0.0141027	-0.160465	-0.100572	-0.159823	-0.136224	-0.0428627	-0.168284	0.136702	-0.105337	-0.0670475	-0.0196437	-0.150451	-0.167635	-0.00994759	-0.0675191	0.0132686	-0.0341316	-0.0800165	-0.0445875	-0.00988622	-0.0232965	-0.0957076	-0.2527	-0.095171	-0.16512	-0.107284	-0.157807	-0.190031	-0.0477839	-0.186082	-0.220537	-0.16695	-0.136643	-0.192752	-0.186408	-0.053408
	-0.206557	0.109691	-0.108703	-0.0909696	0.00839661	-0.030878	-0.0100023	0.0132627	-0.136942	-0.0741512	-0.0970313	-0.0583167	-0.139352	0.0355449	-0.0952294	-0.0898078	-0.186303	-0.1062	-0.0274185	-0.172476	0.0442866	-0.0817256	-0.0735272	-0.0396429	-0.122573	-0.146685	-0.0311863	-0.0807737	-0.0303506	0.0869653	-0.0438542	0.10868	-0.0273741	-0.0826667	-0.102241	-0.0798722	-0.0438654	-0.136302	0.0369981	-0.119626	-0.109325	-0.0558098	-0.143419	-0.171877	-0.159387	-0.16391	-0.0850877	-0.135476	-0.0212772
	-0.113641	-0.0809792	-0.156914	-0.104703	-0.039971	0.008598	-0.0532511	-0.0949698	-0.038199	-0.0867561	-0.0881051	-0.103244	-0.0976612	-0.0716916	-0.0863895	-0.0491678	-0.131596	-0.0998005	-0.0374399	-0.141128	-0.0152298	-0.0712995	-0.0673908	-0.0549016	-0.0799597	-0.105784	-0.0384495	-0.0864886	-0.0890355	-0.0427231	-0.112703	-0.0598487	-0.0334825	0.000497049	-0.0616882	-0.18207	-0.0319166	-0.0794609	-0.1198	-0.0486061	-0.112715	-0.0215834	-0.10329	-0.106527	-0.0427021	0.00437549	-0.00992372	-0.0569164	-0.077011
	-0.275399	-0.0637859	-0.202067	-0.122062	-0.0150493	-0.00149435	-0.0407924	-0.114515	-0.0474594	-0.164305	-0.137427	-0.107655	-0.137734	-0.0700108	-0.076694	-0.0877335	-0.114251	-0.138974	-0.0547402	-0.176078	-0.0254726	-0.0932322	-0.0831542	-0.0538914	-0.0749619	-0.133249	-0.0235795	-0.0783074	-0.0821178	-0.068543	-0.110082	-0.0702652	-0.0506476	0.00933094	-0.131931	-0.236807	-0.0748814	-0.162522	-0.151955	-0.0475369	-0.180489	-0.113091	-0.145853	-0.12644	-0.111061	0.00463891	-0.217109	-0.119885	-0.0803693
	-0.115116	0.00204569	-0.04346	-0.0414097	0.00333836	0.0207462	0.00448572	0.0133666	-0.0871808	-0.0517408	-0.0775087	0.0576704	-0.0779245	0.128579	-0.0663001	-0.0708323	-0.0838937	0.00588201	-0.0106129	-0.107235	0.288889	-0.0767448	-0.0290611	0.0661363	-0.031845	-0.11383	0.00113764	-0.00710765	0.0991737	-0.0144489	-0.0575654	-0.00628762	-0.00147443	-0.060116	0.0952863	-0.150823	-0.0391833	-0.078289	-0.0342454	-0.111575	-0.0790485	0.169587	-0.116983	-0.169319	-0.167496	-0.13859	-0.153309	-0.150035	-0.0648349
	-0.267296	-0.000182887	-0.132743	-0.120712	0.00693972	-0.0454891	-0.00872748	-0.0669254	-0.0616527	-0.0791318	-0.0675381	-0.113387	-0.113973	-0.0339151	-0.0136985	-0.0784941	-0.131563	-0.07889	-0.0375632	-0.134797	-0.0379523	-0.0849093	-0.074486	-0.0690594	-0.018935	-0.0783584	-0.0277699	-0.0909922	-0.10288	-0.0811588	-0.0827392	-0.0700816	-0.0664364	-0.0814791	-0.127688	-0.132679	-0.0491612	-0.133117	-0.074546	0.07346	-0.114675	-0.097831	-0.0903791	0.0223955	-0.0730471	0.00499413	-0.155966	0.0360097	-0.0851073
	-0.0629046	-0.16701	-0.10456	-0.0452991	-0.00560414	-0.00317478	-0.0345779	0.0135462	-0.0463549	-0.0977447	-0.0626861	-0.0509289	-0.0601318	0.0122855	-0.0922743	-0.0386013	-0.124234	-0.0395107	-0.0215592	-0.0912934	0.10911	-0.0238046	-0.0220954	-0.000301599	-0.0879978	-0.0865418	-0.0118202	-0.029533	-0.0520012	0.0802026	0.0387122	0.0853976	0.151737	0.130071	0.0542571	-0.117321	0.00272142	-0.0251043	-0.0992668	-0.0581345	-0.00867902	0.128004	-0.0893566	-0.118621	0.00140478	-0.0130781	0.127948	-0.0576503	0.0700678
	-0.166194	0.0205914	-0.0710087	-0.017831	-0.0264974	-0.0217309	-0.0698037	-0.017756	-0.117492	-0.138527	-0.143768	-0.0879415	-0.164661	0.0118405	-0.143683	-0.124928	-0.135095	-0.147313	-0.0568807	-0.154163	0.045764	-0.123385	-0.0670408	-0.0651809	-0.134209	-0.160466	-0.0631377	-0.0968714	-0.0293226	0.0501839	-0.0177042	0.00768426	-0.0181096	0.013896	0.0223605	-0.143854	-0.0815026	-0.111502	-0.0107172	-0.0865769	-0.090218	0.147793	-0.134243	-0.110665	-0.0597439	-0.0279233	0.0976431	-0.0652099	0.0156732
	0.489465	0.221927	0.461458	0.335994	0.101276	0.0171848	0.0624354	0.0653605	0.0423351	0.180293	0.162066	0.263062	0.343852	0.143501	0.0693943	0.310612	0.169799	0.328724	0.0954003	0.328155	0.130739	0.350587	0.0943683	0.233639	0.0444541	0.200542	0.261137	0.425977	0.255364	0.00727828	0.107533	0.0491316	0.0325156	0.0268068	0.334526	0.342133	0.259964	0.203581	0.30196	0.141717	0.261121	0.299705	0.198285	0.250843	0.157772	0.190503	0.176936	0.17751	0.0675974
	-0.0398849	0.161153	0.0221695	-0.000869202	-0.0265489	-0.0573152	-0.0524564	0.0815221	-0.162248	-0.021142	-0.0964015	-0.0620941	-0.0695179	0.0769875	-0.110573	-0.0792499	-0.124536	-0.0636233	-0.0588484	-0.0639004	0.0835709	-0.0808357	-0.0557823	-0.0777614	-0.0967059	-0.0898311	-0.0473373	-0.0940772	0.0114651	0.0444528	-0.0266732	0.0435937	-0.0470864	-0.114177	-0.0452851	0.0684462	-0.0697774	-0.0998128	0.0727128	-0.01863	0.00218163	0.0697095	-0.019508	0.0273073	-0.0436315	-0.0439087	-0.00501085	0.0385985	0.00244965
	0.0725466	0.229199	0.209452	0.174521	0.0230571	0.0289243	0.0222862	0.129568	-0.0415704	0.0306898	0.0294287	0.167165	0.0176703	0.269642	-0.00872481	-0.0190711	0.189482	0.0571616	0.029991	0.00982326	0.267225	0.0175822	0.0155872	0.0975928	0.0204715	-0.000718126	0.0153201	0.050388	0.288893	0.0163022	0.0382751	0.0408831	0.000565198	-0.0272192	0.321724	0.106778	0.0474313	0.0844193	0.189094	0.0227199	0.198469	0.465511	0.0525503	0.0984357	0.0253973	0.0921071	0.0336437	0.089896	-0.0101248
	0.152275	-0.11656	0.0669403	0.0755672	-0.0164303	-0.0318516	-0.0232841	0.0573936	0.0381711	0.0233476	-0.0102348	0.0070208	0.0155944	0.0534786	0.0191606	0.000169405	0.0227421	0.0371652	-0.0218758	-0.0104568	0.0631459	-0.0187782	-0.0221124	-0.00888823	0.0243772	0.0128936	-0.0319893	0.0288037	-0.0290005	0.0513075	0.127731	0.0706926	0.156045	0.092002	0.207183	0.151925	0.0690129	0.125261	0.0667884	0.0954273	0.183193	0.287714	0.0387982	0.117752	0.132388	0.123812	0.381535	0.174744	0.17327
	-0.109372	0.0436971	-0.0120112	-0.018752	0.0201045	-0.0395407	-0.0237887	-0.00381997	-0.0789298	-0.0807278	-0.0676968	-0.0433618	-0.0838516	-0.00756009	-0.0171981	-0.0153177	-0.0648708	-0.0450827	-0.0442803	-0.107745	-0.0150657	-0.0291874	-0.0508882	-0.022932	-0.0261613	-0.109084	-0.016323	-0.0262685	-0.0462491	-0.00320634	0.0412623	0.0420733	-0.0242998	-0.0331952	0.00211297	0.015922	-0.0181594	-0.0589032	0.00152552	0.121659	0.0280079	0.0526945	0.260062	0.220644	0.202982	4.76183e-05	0.0563593	0.19527	-0.00359914
	0.0452651	0.116497	0.0351548	0.123682	0.0113589	-0.0584687	-0.0483926	0.00751315	-0.0069102	-0.0673851	-0.0397555	-0.0213849	-0.0013833	0.0453485	-0.0471499	0.0141026	0.012137	-0.019597	-0.0370666	-0.0337298	0.0197414	0.0159946	-0.0235696	0.00896719	-0.0416114	-0.0355711	-0.0038133	0.0329458	0.0273522	0.02016	-0.00784857	0.0236137	-0.0190198	0.0316285	0.242403	0.11328	0.10035	0.089786	0.100211	0.285321	0.15442	0.291639	0.184571	0.39901	0.312034	0.496116	0.297115	0.400213	-0.0482711
	0.0353634	0.124805	0.0781829	0.127181	0.00550501	-0.0777819	-0.0441372	0.0656988	-0.0527347	-0.03985	-0.0321435	0.00992625	-0.00196521	0.0895089	-0.0163819	-0.0101621	0.017043	0.0192607	-0.0384421	-0.0425736	0.102912	-0.0118412	-0.0291734	-0.0155229	-0.0171042	-0.0347865	-0.0232762	0.0452775	0.0218851	-0.00168108	0.0340258	0.0253827	-0.0447898	-0.0149141	0.280432	0.195885	0.105568	0.0935548	0.145892	0.366457	0.165011	0.38119	0.292616	0.499235	0.389173	0.282992	0.264248	0.597051	-0.0294809
	-0.0536173	0.0221949	-0.0120537	0.00471364	-0.0111921	-0.0463704	0.0045615	-0.0352637	-0.0315597	-0.0458209	-0.0261642	-0.0577818	-0.0648449	-0.0302873	0.0277432	-0.0377359	-0.015342	-0.0676791	-0.0247124	-0.0601926	-0.0377733	-0.0553271	-0.0346914	-0.0775721	0.0162089	-0.025461	-0.0459809	-0.0436138	-0.0555384	-0.0437839	-0.0402548	-0.0460972	-0.0148488	-0.0295984	0.0243721	0.0223727	-0.00865329	-0.00841874	0.0271109	0.242598	0.0303669	0.0916099	0.0195848	0.228403	0.126704	0.215567	0.0837978	0.281033	-0.0344695
	-0.116159	0.0366775	-0.0563875	-0.0305081	-0.0268553	-0.101267	-0.0672464	-0.053563	-0.0852079	-0.0999404	-0.081308	-0.0786815	-0.101921	-0.0532328	-0.027265	-0.0561781	-0.07828	-0.0930807	-0.062701	-0.116999	-0.0477252	-0.0629295	-0.0987797	-0.0805751	-0.0498399	-0.125947	-0.0597722	-0.0685664	-0.0791831	-0.053632	0.00636295	-0.0467566	-0.0461063	-0.0517769	-0.0103472	-0.0443638	-0.0244349	-0.0664423	0.00478844	0.231848	-0.0228203	0.0603312	0.0111626	0.168855	0.0911057	0.157641	0.117597	0.318497	0.0163934
	0.0447662	-0.0350375	0.033283	0.0237014	-0.00251343	-0.0771962	-0.0781471	0.0173489	-0.039001	-0.0958918	-0.0444143	-0.0183615	-0.0176088	-0.0117577	-0.0244704	0.00632712	-0.0126045	-0.0191624	-0.0855667	-0.0605117	0.0120556	0.0075946	-0.0562675	-0.0229558	-0.00108506	-0.071208	-0.0243568	0.00118556	-0.045817	0.00474022	0.0865558	-0.00363217	0.0264588	0.035928	0.138137	0.0263485	0.031871	0.0351191	0.0359633	0.0893484	0.0882086	0.187587	0.072751	0.100611	0.186868	0.108746	0.480497	0.190823	0.0941379
	0.093147	0.129437	0.153653	0.206365	-0.0604151	-0.0269009	-0.0464213	0.162669	-0.0101877	0.00930569	-0.000789605	0.0298669	-0.0624773	0.164402	-0.0442737	-0.0768514	0.0643168	-0.0284588	-0.00515039	-0.0168041	0.191729	-0.0582793	0.0272974	-0.00346438	-0.0054595	-0.0301714	-0.0480381	0.0085905	0.0838973	0.120463	0.0708184	0.0868922	0.0491202	0.0420829	0.484399	0.136374	0.0241181	0.131847	0.227578	0.0669521	0.183581	0.777074	0.0810072	0.142559	0.162362	0.24902	0.521366	0.188154	0.09018
	0.0623155	-0.0389218	-0.00306811	-0.0308343	0.0146777	0.021927	-0.0399371	-0.0363391	-0.0329391	-0.0734004	-0.0419619	-0.0263131	-0.011399	-0.0408678	-0.0624665	0.0182596	-0.0451646	-0.0118456	-0.0653571	-0.0409905	-0.0510229	0.00447905	-0.0212945	-0.0254896	-0.0587576	-0.0356629	0.00846046	-0.0120903	-0.0393964	-0.0202562	0.017985	-0.0467753	-0.00528282	0.0312919	0.0276547	-0.063972	0.0154491	0.0295928	-0.0499548	0.0274707	0.0184782	0.0243862	0.05526	0.0496971	0.133512	0.124971	0.202043	0.0990862	-0.0320755
	0.0279522	-0.155325	0.0172668	-0.0248906	-0.019156	-0.0442035	-0.0655653	-0.070432	-0.0640314	-0.049499	-0.0449378	-0.0858963	-0.039625	-0.110412	-0.0699494	0.0201941	-0.103421	-0.0586077	-0.0497808	-0.0512781	-0.0835386	0.0145294	-0.0600945	-0.0564345	-0.0903982	-0.0748968	-0.0220095	-0.0117083	-0.119468	0.0208315	0.045722	-0.0270861	0.0630096	0.0751584	0.0501609	-0.0247272	-0.00353827	-0.028869	-0.0735374	0.0694018	0.0396593	0.136501	0.0591557	0.130727	0.155031	0.0971585	0.545463	0.189334	0.0638582
	-0.0204877	-0.0451397	-0.0164997	0.0158228	-0.0172912	-0.0569286	-0.0575637	0.0106051	-0.087377	-0.0987857	-0.0589686	-0.0584901	-0.0519464	0.0027582	-0.0705168	-0.0157442	-0.0841371	-0.0450356	-0.0609026	-0.0977931	0.025386	-0.0407267	-0.0566627	-0.0675112	-0.0708882	-0.0925553	-0.049105	-0.0362594	-0.0827294	0.0696699	0.0368146	0.0337028	0.0315055	0.0301982	0.17864	0.0151463	0.0029215	0.00412681	0.0349473	0.0660286	0.101971	0.308551	0.0399408	0.105284	0.103097	0.0931039	0.557863	0.188779	0.0595799
	0.0876269	-0.0998883	0.105977	0.123304	-0.0222237	-0.0593667	-0.024997	0.0590059	0.0161962	-0.0292509	0.0108276	-0.00334568	0.0029769	0.00904644	0.0208623	-0.00180927	0.0231999	-0.000693778	-0.042116	0.00988367	0.0194111	0.012647	-0.0214126	-0.0364658	0.0279363	0.0171146	-0.020294	0.0288976	-0.0383681	0.0691335	0.12358	0.0847296	0.128228	0.127775	0.271759	0.133789	0.0431791	0.112661	0.122546	0.183856	0.17528	0.362456	0.0962711	0.211947	0.272496	0.228286	0.679919	0.3271	0.196518
	-0.0867148	-0.0472486	-0.13786	-0.125027	-0.0333517	-0.0238447	-0.00463406	-0.037476	-0.0779365	0.0146483	-0.0664164	-0.0684855	-0.082923	-0.0441407	-0.0604345	-0.0626608	-0.141026	-0.0418286	-0.0290059	-0.106563	0.0291174	-0.0707704	-0.0544795	-0.0606794	-0.0545728	-0.0560562	-0.0433047	-0.0883895	-0.0926479	-0.0436877	-0.0651603	-0.0437212	-0.0323553	-0.0630232	-0.0322709	-0.111507	-0.00370872	-0.0598882	-0.0634843	-0.0285191	-0.0322968	0.0318405	-0.0536315	-0.0653583	-0.0631588	-0.0440736	-0.0278027	-0.0118524	-0.0797443
	0.0593041	-0.0185939	0.0233391	-0.0454101	-0.0292593	-0.0497047	-0.0393637	-0.0282012	-0.0769483	-0.0198438	-0.0495213	-0.0574625	-0.0132425	-0.0354467	-0.070132	0.00462532	-0.0584882	-0.0185628	-0.0507607	-0.0161721	-0.046016	-0.0213104	-0.0503499	-0.0529003	-0.0252115	-0.0504462	-0.063418	-0.0605454	-0.0516924	-0.0636762	-0.0285885	-0.0666616	-0.0672786	-0.0441174	0.0198297	0.0312648	0.0147485	0.0222218	-0.0172788	0.0528546	0.0836847	0.0729641	0.0842482	0.152323	0.11109	0.0351826	0.161044	0.164241	-0.0443309
	0.158085	0.0403214	0.0174674	0.043164	0.0372706	0.0273538	-0.0413626	0.0467684	-0.056582	0.035906	0.00624628	0.0146895	0.0629601	0.0573745	-0.114594	0.0498892	-0.0687335	0.0751535	0.00339017	0.0298267	0.0963561	0.0527824	0.0102721	0.0300231	-0.130604	0.0300194	0.0151683	0.0386796	0.0325987	0.00916206	-0.0332412	0.0212742	-0.0304227	0.0017377	0.178674	0.0706003	0.139248	0.118	0.0561806	0.0639927	0.12944	0.237091	0.0656528	0.146774	0.0564419	0.182733	0.169837	0.101936	-0.109703
	-0.0168064	-0.0910853	0.0464076	0.0653389	0.0169895	-0.0627698	-0.0266406	0.0707345	0.0262649	-0.0535263	0.0164103	0.0176411	0.0116854	0.0633509	0.0270018	0.0121889	0.0696478	0.00567185	-0.0466425	-0.0143671	0.0442043	0.0348381	-0.00626363	0.00560586	0.0461469	-0.00194288	-0.00873583	0.0413663	0.0105914	0.0914572	0.192628	0.0695598	0.130436	0.102301	0.0989896	0.0970868	0.0147581	0.0419298	0.0623027	0.290946	0.0575464	0.107792	0.249044	0.111582	0.415217	-0.0888483	0.233767	0.284243	0.267679
	0.0327079	-0.0559842	0.00871161	-0.0163656	-0.0687525	-0.00912052	-0.0454739	0.0168578	0.0455489	-0.00872061	-0.0438085	-0.0314163	-0.089564	-0.00818754	-0.0267761	-0.0774434	-0.0155478	-0.0745818	0.00878578	-0.0638406	-0.0112586	-0.0564276	0.010977	-0.056971	0.0210491	-0.0304111	-0.075014	-0.041816	-0.0173418	0.0423873	0.0647316	0.0473888	0.0629719	0.0344527	0.0711886	0.025218	-0.0374956	0.0688125	0.00507132	-0.0730053	0.0426893	0.106327	-0.0850122	-0.0738639	-0.0388962	0.10365	0.12335	-0.060305	0.256818
	0.0669273	0.0542515	0.197354	0.220375	0.0544321	-0.00713375	-0.0162252	0.184152	0.0228851	-0.0336157	0.12369	0.187185	0.0534241	0.120659	0.082566	0.0942658	0.0988713	0.109988	-0.00956115	0.0723321	0.164435	0.138099	0.0807717	0.0234053	0.110412	0.0444133	0.0516698	0.159676	0.0860531	0.184098	0.286904	0.172595	0.184447	0.154053	0.317836	0.165934	0.123897	0.184596	0.217616	0.219726	0.176335	0.292331	0.246898	0.121091	0.33233	0.115567	0.293415	0.260998	0.274834
	0.0547015	0.0563624	0.183293	0.218793	0.0381998	-0.00840736	0.0269125	0.160614	0.114874	0.00063063	0.0764412	0.076792	0.0991337	0.205325	0.0230012	0.0848783	0.16503	0.0724084	0.0288212	0.0963514	0.128704	0.0964246	0.058036	0.124603	0.0527473	0.0275172	0.0398854	0.152711	0.158329	0.17302	0.378913	0.188149	0.182909	0.131922	0.286159	0.206984	0.133915	0.138042	0.203144	0.174312	0.203847	0.301084	0.156968	0.0733803	0.191232	0.0794017	0.283269	0.194744	0.411662
	0.00548898	-0.0454092	0.071054	0.0773039	-0.00236429	-0.0550353	-0.0105	0.0975684	0.0515858	-0.0544054	0.0542959	0.0472087	0.00188787	0.0596632	0.067524	0.00711391	0.0447724	0.0236774	-0.0262645	-0.0200648	0.0557327	0.0325869	0.0139475	-0.017205	0.057059	0.013611	-0.00961929	0.0428234	-0.00353068	0.100578	0.169346	0.081242	0.130557	0.0959889	0.122991	0.110312	0.0154071	0.0708091	0.0898731	0.294442	0.0511074	0.135512	0.217846	0.10907	0.364501	-0.0262362	0.249417	0.301735	0.257801
	0.0221603	0.02826	0.0371001	0.0924847	0.0308176	-0.0445235	-0.0299276	-0.00827828	0.00400471	-0.0795054	0.00151978	0.035226	0.0160225	0.00841765	-0.00137974	0.045681	0.0498316	0.0150556	-0.0426934	-0.00584369	0.00119222	0.0491362	0.0137278	0.00302378	0.0180719	-0.00190614	0.00601076	0.0372839	0.0301338	0.0177684	0.0177131	0.000278512	0.0170426	0.0149161	0.1338	0.0531953	0.0508172	0.0674571	0.078619	0.209374	0.0788556	0.131289	0.0856084	0.136221	0.283159	0.156694	0.138195	0.204969	0.0275528
	-0.0782455	-0.0964472	-0.0135825	0.0262778	-0.0489292	-0.0727308	-0.0517836	0.0213268	0.00912145	-0.109827	-0.0738974	-0.0232136	-0.0918856	-0.00549738	0.0345297	-0.0722998	0.0218026	-0.0901668	-0.0840274	-0.121774	-0.000610261	-0.0631601	-0.0615101	-0.0612303	0.0702827	-0.0903599	-0.0575848	-0.0222927	-0.0607758	0.0525103	0.0870075	0.0487899	0.0532947	0.0610588	0.150623	0.0148928	-0.0459306	0.0397954	0.00939324	0.14184	0.0266572	0.171798	0.14167	0.0255596	0.328012	0.00411938	0.259641	0.190974	0.22703
	0.0335305	0.0246619	0.181121	0.224924	0.0969069	-1.98403e-05	0.0519964	0.105762	0.113485	0.0175273	0.0883266	0.0522183	0.130223	0.128819	0.0174775	0.163606	0.177804	0.0755831	0.058689	0.139568	0.0117196	0.160565	0.0586342	0.0863508	0.02989	0.0559067	0.111857	0.18985	0.142165	0.16358	0.314753	0.156441	0.162133	0.114577	0.139087	0.229872	0.12337	0.0860344	0.192219	0.397495	0.148237	0.128801	0.337826	0.199375	0.563499	0.035201	0.201862	0.35283	0.340876
	0.0164483	0.0409751	0.0932773	0.170876	0.0629558	-0.0449221	-0.0190936	0.0456332	0.0170525	-0.0612246	0.0193949	0.0452924	0.0639139	0.0755183	0.00623679	0.0814628	0.0953704	0.0445819	-0.0361965	0.0261152	0.021287	0.0740542	0.0173202	0.025966	0.0139044	0.00550124	0.0637069	0.105459	0.0504632	0.0292855	0.101672	0.0261415	0.0244916	0.0404804	0.185151	0.134828	0.119734	0.104741	0.137822	0.36533	0.142063	0.187668	0.219232	0.253794	0.492592	0.122073	0.1655	0.4078	0.0695341
	-0.025593	0.00291047	0.117751	0.198225	0.0743781	-0.0377351	0.0124125	0.0791523	0.0488979	-0.045902	0.0152072	0.0254626	0.0594793	0.0786393	0.0162718	0.0816232	0.120824	0.0317482	-0.00534713	0.057979	0.0133664	0.0858023	0.0179837	0.0228342	0.0409147	0.00810465	0.0917463	0.142425	0.0691597	0.0965307	0.221384	0.118739	0.0905638	0.0899775	0.128341	0.152925	0.0980282	0.0564491	0.16208	0.562966	0.11416	0.112689	0.369387	0.273181	0.74804	0.0516311	0.172735	0.517373	0.209218
	0.0243811	0.0210025	0.170167	0.200072	0.130941	0.00471162	0.00788837	0.151436	0.0121556	-0.0641375	0.132205	0.154081	0.0859394	0.0830486	0.0817642	0.157137	0.0896553	0.109868	-0.00317907	0.0966102	0.0626147	0.189606	0.094499	-0.00631667	0.0993612	0.0874164	0.108566	0.178278	0.0474442	0.193266	0.22922	0.159507	0.191243	0.17805	0.149359	0.177848	0.107237	0.129225	0.198619	0.546213	0.111964	0.0988793	0.375006	0.292655	0.729464	0.141181	0.193484	0.467205	0.188939
	-0.112927	-0.0902232	-0.0465274	0.0107321	-0.0484107	-0.0851102	-0.0404933	-0.00788465	0.0127532	-0.1166	-0.0855052	-0.0525254	-0.102598	-0.0206731	0.0192627	-0.0789735	0.0324362	-0.104787	-0.0790811	-0.132693	-0.0185986	-0.0838239	-0.0670527	-0.0624801	0.0726859	-0.0904982	-0.048196	-0.0463298	-0.0718778	0.0110182	-0.0144594	0.00926224	0.0165134	0.0470442	0.111131	-0.014476	-0.0640101	0.00668416	-0.013152	0.224774	0.0183486	0.150879	0.142603	0.111206	0.360144	0.00720945	0.193035	0.283759	0.0996595
	-0.0519431	-0.116833	-0.0217087	-0.024957	-0.0716124	-0.0492976	-0.0510242	-0.00517498	-0.0100676	-0.0646816	-0.0769716	-0.0585298	-0.0752837	-0.0165973	-0.0120314	-0.0854496	0.00672863	-0.079613	-0.0432266	-0.0767289	-0.0102851	-0.086318	-0.04369	-0.0559018	0.0335415	-0.0689515	-0.084929	-0.0815957	-0.0620681	0.0157843	0.0650513	0.00350342	0.0538855	0.0198114	0.0628398	-0.00847634	-0.0497009	0.00447061	-0.0440681	0.0869849	0.0223037	0.113673	0.0700104	0.00724603	0.207364	-0.0103974	0.163026	0.126324	0.176682
	0.149748	-0.0119854	0.100544	0.0662202	0.0140614	-0.0223246	-0.0139718	0.0694332	-0.000665245	-0.0152455	0.038534	0.0403473	0.099455	0.0592537	-0.0107078	0.061927	0.101077	0.0895088	-0.0289196	0.0621185	0.048847	0.065802	0.00520324	0.0257663	0.00572195	0.0164696	0.0370969	0.0618728	0.0328948	0.0556644	0.16214	0.0898148	0.116651	0.0873931	0.131944	0.227019	0.0709515	0.0803276	0.0600923	0.136621	0.196154	0.146143	0.132601	0.192101	0.156632	0.100092	0.180625	0.181244	0.0730449
	0.029359	0.0465929	0.0399136	0.054051	0.033813	0.00125083	-0.00796839	-0.00623258	-0.00170538	-0.086465	0.00178891	0.018995	0.0133005	0.0149735	-0.000797776	0.0330671	0.0418062	0.0162858	-0.0319042	-0.0156261	0.000756718	0.0172338	0.0164128	0.00652355	-0.00158462	-0.0166133	0.0224161	0.0306417	0.0267501	-0.00430104	0.0394866	0.0233109	0.0277193	0.076921	0.0445148	0.031654	0.0272436	0.0131044	0.0222826	0.0795465	0.0481509	0.00939313	0.13046	0.0975803	0.121909	0.1018	0.0621293	0.100568	0.00220304
	0.0672416	-0.0591478	0.117877	0.117891	0.0628214	0.0306966	0.0691003	0.101854	0.103438	0.0310576	0.10276	0.0666445	0.0929637	0.0864979	0.0897075	0.103373	0.0902084	0.0875285	0.0415964	0.0854275	0.0363825	0.105941	0.0810014	0.0312962	0.107786	0.106383	0.0952726	0.11019	0.0625901	0.100101	0.253173	0.0909426	0.260751	0.165236	0.128142	0.167732	0.0474586	0.1103	0.102602	0.170319	0.082847	0.0510988	0.185872	0.110874	0.164124	0.132237	0.152552	0.167717	0.314575
	0.049115	0.120076	0.179709	0.15023	0.10326	0.0153791	0.0537706	0.0956461	0.0362975	-0.0248994	0.12223	0.104274	0.135747	0.127064	0.0504871	0.147562	0.115974	0.117996	0.0202953	0.10802	0.0291727	0.148867	0.0676887	0.081877	0.0526946	0.0374605	0.130515	0.164159	0.134026	0.126931	0.260051	0.14525	0.159629	0.151034	0.150956	0.188128	0.110841	0.0958352	0.131922	0.179356	0.14095	0.0937153	0.209274	0.187298	0.179627	0.123985	0.105879	0.171257	0.178442
	-0.0188415	0.0750405	0.0381077	0.0557101	0.00159671	-0.053993	-0.00718312	-0.0232671	-0.00197794	-0.0744985	-0.00792797	-0.00373444	-0.0190287	-0.00593294	0.0423143	-0.0115812	0.0599654	-0.0355346	-0.0189278	-0.0653905	-0.00497298	-0.0168281	-0.016865	0.00110557	0.0677588	-0.0285567	0.00607869	0.00640577	0.00902887	-0.00740016	-0.0692988	0.00713052	-0.0176694	0.00318081	0.0562813	0.019373	-0.00566731	-0.00766745	0.0497522	0.174307	0.0464758	0.0474166	0.0360265	0.218569	0.118889	0.194063	7.3986e-05	0.195307	-0.0981202
	0.0609268	-0.0110972	0.0395106	0.0333633	0.0295064	-0.0332933	0.00690118	0.00143731	0.00449723	-0.0266796	0.00116606	0.00773727	0.0328853	0.0212608	0.0297194	0.0518836	0.0357659	0.0305001	-0.0208919	-0.00336754	-0.0174659	0.0271571	-0.0398715	-0.00708901	0.0231703	-0.00273813	0.0255042	0.0162906	0.00793962	-0.0309049	0.1273	-0.0075141	0.103719	0.0665895	0.0279511	0.101051	0.027634	0.0202399	0.0210698	0.137916	0.0881164	0.0296569	0.13834	0.154737	0.124049	0.052714	0.0608658	0.136086	0.119962
	-0.0195791	0.00024813	0.0382627	0.00882444	-0.0351317	-0.0762296	-0.0195206	-0.0462182	-0.0250178	-0.076573	-0.037801	-0.0705634	-0.0322698	-0.0688225	0.0306954	-0.0356284	0.000344914	-0.0654708	-0.0401589	-0.0372794	-0.149172	-0.0399964	-0.0500308	-0.0687726	0.0348048	-0.00697195	-0.0419404	-0.0335964	-0.055853	-0.0528244	-0.0951381	-0.030498	-0.0595459	-0.000979057	-0.0448431	0.0508435	-0.0606437	0.00484263	0.0202037	0.250994	0.0260726	-0.0521105	0.0358316	0.315011	0.213679	0.242563	0.0575925	0.293684	-0.0628524
	-0.0927362	0.00729854	-0.0103042	0.00392403	-0.00353466	-0.0173232	-0.0289973	-0.0876846	0.0102701	-0.108994	-0.0581009	-0.0459797	-0.0557038	-0.0488748	-0.0123547	0.000215855	-0.0231269	-0.087245	-0.0195034	-0.0660602	-0.0995083	-0.0236545	-0.0220323	-0.00689561	-0.0509878	-0.0645775	0.00509831	-0.00317836	-0.0167673	-0.00330466	-0.0866554	-0.0105746	-0.0152585	0.0631224	-0.0477915	-0.0800235	-0.0412222	-0.0532774	-0.0308184	0.123973	-0.0709138	-0.072798	-0.0270348	0.159936	0.160776	0.328568	0.0433859	0.110141	-0.0493646
	0.360714	-0.0254099	-0.058615	-0.0408868	-0.0250336	0.0807509	0.100639	0.0184689	-0.054626	0.332238	0.0118945	-0.038012	0.0571501	0.0645557	-0.048771	-0.00075759	-0.102326	0.0899378	0.0752662	0.0576712	0.137458	0.00661735	-0.00779845	0.0188131	-0.0596856	0.0449648	-0.029462	-0.0305434	-0.00878271	-0.020178	-0.0894498	0.00208586	-0.0219681	-0.111255	0.0863674	0.0549053	0.0548799	0.0832326	-0.00868307	-0.104673	0.0978859	0.133376	-0.0537238	-0.027169	-0.136777	0.00202373	0.0413176	-0.0793469	-0.0769707
	0.25786	0.0725891	0.122679	0.112434	0.0223433	-0.0002402	-0.000978598	0.176838	0.0493662	0.0437242	0.0765474	0.0446429	0.133598	0.136027	0.0504798	0.0788189	0.0880603	0.16251	0.00228605	0.14092	0.123423	0.0672126	0.0551064	0.0179364	0.0519694	0.126683	0.031215	0.0708451	0.0261587	-0.0160238	0.0679412	0.0143372	0.0153499	0.0627033	0.0972301	0.300303	0.121091	0.146595	0.111556	0.178355	0.146758	0.0900016	0.266075	0.187996	0.208125	0.120633	0.0712767	0.173029	0.0098217
	0.0358411	0.0747239	0.214235	0.18033	0.0719724	0.0272186	0.0541626	0.331121	0.141329	0.0526605	0.0276273	0.25131	0.212175	0.626351	0.0736672	0.0288259	0.204337	0.21956	0.0539144	0.132704	0.6152	0.0638232	0.061182	0.489746	0.106002	0.0645252	0.118459	0.228934	0.386858	0.0243987	0.12144	0.0775705	0.0633008	0.0660204	0.247072	0.158149	0.14283	0.0667228	0.124642	0.0354521	0.0894885	0.270258	0.0893224	0.0142208	-0.0144209	0.0215003	-0.0520918	-0.005559	0.00171801
	0.205054	0.0110401	0.0223584	0.0133895	-0.0290446	0.000334669	0.00964286	0.0782036	-0.0185695	0.0947771	0.0273882	0.0550719	0.105062	0.129746	-0.0216716	0.0286453	0.0485458	0.12766	0.0161921	0.0700749	0.198161	0.0354413	0.00380294	0.0514454	0.0352093	0.0212355	0.0258243	0.0522829	0.00940793	0.00745196	-0.0164288	0.0246319	-0.00893573	-0.00833497	0.172756	0.108687	0.072659	0.0871165	0.023029	0.0162902	0.104495	0.217581	0.00696883	0.0121903	-0.00375216	0.000607713	0.0370961	0.0223367	-0.0213883
	0.112625	0.0581856	0.120733	0.140347	0.0671454	0.015505	0.0732495	0.173838	0.098104	0.0640141	0.138981	0.104275	0.182501	0.160728	0.066399	0.108583	0.162651	0.181969	0.0522133	0.164183	0.140055	0.107644	0.0824132	0.0942884	0.0839901	0.13255	0.0667717	0.108715	0.0822046	0.0653771	0.101146	0.0852437	0.0627465	0.0603641	0.127218	0.224431	0.117723	0.115739	0.104392	0.130689	0.153251	0.121552	0.205843	0.0994644	0.163047	0.036394	0.0504135	0.139217	0.0857183
	0.316694	0.0431913	0.00659649	0.0387058	0.103818	0.0688503	0.057283	0.138097	0.0975736	0.136839	0.104782	0.0476358	0.375711	0.192089	-0.0469919	0.189267	0.103973	0.335502	0.0440418	0.192432	0.190867	0.171838	0.0457284	0.164519	-0.058226	0.0961723	0.136552	0.139099	0.0981346	0.0499965	0.0223251	0.0610943	0.0172387	0.0229626	0.14915	0.13395	0.239188	0.114609	0.0142962	-0.0273309	0.208759	0.121692	0.0023953	-0.0188289	-0.0570178	-0.0228395	-0.00858404	-0.0362516	-0.0253986
	0.114485	0.0618691	0.160784	0.139192	0.0210457	0.00409803	-0.0291742	0.307169	-0.0188262	-0.0299678	0.0394975	0.245678	0.0905946	0.302527	0.0158372	-0.0398049	0.0875097	0.227046	-0.0464367	0.0552199	0.657526	0.0199245	0.0363339	0.154746	0.0809013	0.0368597	0.0384529	0.11898	0.158485	0.00101484	0.0488917	0.0201514	0.0181411	0.0640645	0.29946	0.0950789	0.0764805	0.114147	0.104436	-0.00395284	0.0914729	0.333027	0.0592464	-0.0289295	0.00483366	0.0347496	0.0189776	-0.0217113	-0.00430745
	0.0854402	0.0513918	-0.0701038	-0.0167824	-0.011375	0.00620821	-0.0256265	0.104475	-0.0196124	-0.0437604	-0.037936	0.00308442	-0.000298292	0.100472	-0.0598465	-0.0576571	-0.0177695	0.0399344	-0.0285414	-0.0536474	0.187692	-0.0341009	0.000997261	-0.00983952	-0.0496104	-0.0521165	-0.00351412	-0.033572	-0.00509914	0.0628854	-0.0401453	0.0497827	-0.0103233	0.0415298	0.0772217	-0.0293396	-0.00945639	0.0185829	-0.0166773	-0.0661857	-0.00617753	0.120282	-0.0618381	-0.110293	-0.0830893	-0.102632	-0.00786285	-0.0940686	-0.0425079
	0.0645046	0.0859097	0.129272	0.0895634	0.0394014	0.0440763	-0.00944485	0.0565026	-0.0234881	-0.041867	-0.000631385	0.185551	-0.00364987	0.143813	-0.0423475	0.00941146	0.0547865	0.0969418	0.0105494	-0.0324045	0.291662	0.0767302	0.0185819	0.172696	-0.011356	-0.0136249	0.0884449	0.141908	0.171814	-0.0208831	0.00264966	-0.00401931	0.0245641	0.0505997	0.334016	-0.0694723	0.10781	0.0658631	0.0479823	-0.0691309	0.0844026	0.351528	-0.0112773	-0.0559999	-0.0131115	0.0652626	0.0562396	-0.0696909	-0.0446958
	0.0311941	0.045272	-0.0230687	0.0225287	-0.0100115	-0.0218534	-0.0200487	0.118757	0.0127144	-0.0444463	-0.00836336	0.0192387	0.00730257	0.109804	0.021423	-0.0385103	0.0139768	0.0478287	-0.0300359	-0.0566416	0.148512	-0.0235018	0.00662842	0.0201843	0.0198353	-0.0216183	-0.0213035	-0.0123626	-0.00242943	0.00628097	-0.0121378	0.0316699	0.00596248	0.0153705	0.0955779	0.0509869	0.0261844	0.0462836	0.016442	0.0171489	0.0274005	0.124878	-0.00364981	0.00646122	-0.0241654	0.0528686	0.0136125	0.00814855	-0.0241314
	0.447288	0.0603871	0.0865969	0.0837801	0.110701	0.129225	0.0828877	0.207451	0.0450036	0.227701	0.217604	0.120734	0.288425	0.155682	0.0345799	0.140085	0.0243257	0.40432	0.0895936	0.2837	0.270983	0.165889	0.121251	0.0776428	-0.0126205	0.247425	0.0735205	0.115172	0.056538	0.0347313	0.00314517	0.0483734	0.0197631	0.00868867	0.167943	0.189534	0.205451	0.255626	0.0937259	-0.0228516	0.208605	0.168294	0.0822455	0.0376492	-0.013589	0.0449182	0.033699	-0.0134176	-0.0260462
	0.232538	0.126199	0.251893	0.284896	0.110759	0.0379308	0.0405999	0.174047	0.12443	0.100499	0.0952606	0.312939	0.373643	0.320996	0.0529611	0.231886	0.211073	0.400924	0.0444647	0.210915	0.368078	0.259176	0.0985228	0.470036	0.0640048	0.142102	0.218628	0.392753	0.339109	0.00340238	0.102906	0.0654014	0.0342439	0.066723	0.553271	0.207938	0.461317	0.264769	0.180435	0.0671542	0.300655	0.493178	0.164184	0.0958253	0.0649819	0.105816	0.0773619	0.0755738	-0.00335791
study1-state2
	0	0.14547	0.210586	0.184582	0.0132171	0.0459563	0.0054241	0.217713	0.0644977	0.324733	0.184421	0.105473	0.327049	0.128593	0.0197148	0.253492	0.0746738	0.367554	-0.0126382	0.362773	0.10762	0.2434	0.0761563	0.0360771	-0.00297323	0.336903	0.0105435	0.10095	0.0649034	-0.0322054	0.0190052	-0.0359472	-0.070125	0.00168461	0.273162	0.411145	0.272943	0.348062	0.229748	0.133664	0.343061	0.241909	0.217611	0.218362	0.191674	0.263898	0.324709	0.216953	0.0259697
	0.14547	0	0.306658	0.379138	0.0950474	-0.0302766	0.0378648	0.241327	0.0569576	0.0659881	0.138703	0.155598	0.156677	0.256078	0.0805486	0.127219	0.149295	0.17581	0.0521324	0.138768	0.103705	0.185523	0.0927341	0.0626323	0.0528635	0.128072	0.099761	0.165294	0.248454	0.136008	0.0673682	0.104093	-0.077009	-0.0448243	0.219301	0.315861	0.142796	0.13824	0.534224	0.162937	0.170191	0.235775	0.159904	0.201155	0.115183	0.155867	0.0606962	0.18645	0.044294
	0.210586	0.306658	0	0.68147	0.200532	0.127882	0.212609	0.321488	0.209521	0.182227	0.442196	0.47619	0.289127	0.32324	0.240887	0.329377	0.319675	0.327808	0.240733	0.450109	0.285877	0.414486	0.339399	0.245669	0.273286	0.393092	0.270275	0.650688	0.47274	0.131946	0.252286	0.166969	0.0936475	0.0936532	0.467394	0.380322	0.300072	0.28594	0.621084	0.214327	0.270617	0.356957	0.273492	0.279975	0.211404	0.242539	0.209087	0.244926	0.235639
	0.184582	0.379138	0.68147	0	0.168767	0.0542433	0.164948	0.310281	0.309978	0.204489	0.31364	0.274889	0.379971	0.411208	0.123279	0.336571	0.366341	0.309781	0.204763	0.502867	0.222213	0.346841	0.294103	0.284118	0.132084	0.389242	0.178391	0.442858	0.46356	0.148318	0.248901	0.158677	0.0615147	0.112955	0.530567	0.471456	0.416345	0.350132	0.802759	0.300556	0.375142	0.488855	0.326887	0.307604	0.335139	0.263404	0.253228	0.338452	0.256359
	0.0132171	0.0950474	0.200532	0.168767	0	0.470151	0.340668	0.0461458	0.0506019	0.0677086	0.252104	0.130312	0.308095	0.0891697	-0.0225452	0.432197	0.0498028	0.333595	0.442019	0.212969	0.0486469	0.427938	0.418945	0.142697	-0.145562	0.241449	0.777088	0.562219	0.128215	0.161251	0.130262	0.142436	0.117368	0.114386	0.0917424	-0.00652138	0.375155	0.236064	0.159293	0.0558765	0.180918	0.0365629	0.101272	0.0296701	0.0510319	-0.0167322	-0.0378678	0.021802	0.0656656
	0.0459563	-0.0302766	0.127882	0.0542433	0.470151	0	0.602941	0.0316831	0.0747583	0.263423	0.285512	0.0588593	0.0713055	0.0399477	-0.022197	0.156403	0.0460359	0.0551211	0.544857	0.199658	0.038965	0.103192	0.502608	0.0909096	-0.00864322	0.310515	0.475623	0.243335	0.0685339	0.0873968	0.0109569	0.0807834	0.123735	0.0860045	0.0322285	-0.0887726	0.0520827	0.136482	0.0511707	-0.0324212	0.0570172	-0.0148503	0.0411021	-0.0161037	-0.0189005	0.0243214	-0.0450868	-0.0778224	-0.00119999
	0.0054241	0.0378648	0.212609	0.164948	0.340668	0.602941	0	0.0493482	0.152959	0.466016	0.355141	0.0985372	0.116997	0.0887778	0.0514255	0.203654	0.0916544	0.100213	0.679506	0.408913	0.030617	0.150945	0.493976	0.122488	0.0403235	0.428661	0.405535	0.257773	0.150349	0.130403	0.0659197	0.108199	0.14454	0.0544367	0.0995562	0.0217244	0.0805275	0.114714	0.136902	0.0339665	0.0934569	0.021317	0.0764472	0.0675997	0.0136874	0.0297552	-0.00588657	0.0133047	0.0771055
	0.217713	0.241327	0.321488	0.310281	0.0461458	0.0316831	0.0493482	0	0.137235	0.0873988	0.330855	0.449528	0.302131	0.667589	0.305779	0.0785922	0.264027	0.409451	0.065924	0.287372	0.712438	0.127711	0.229285	0.138945	0.322937	0.316868	0.0319186	0.141123	0.250858	0.267243	0.243666	0.226868	0.1584	0.275743	0.375112	0.48633	0.219697	0.295562	0.359935	0.19834	0.2238	0.32326	0.30119	0.162715	0.168748	0.196374	0.167054	0.191131	0.162214
	0.0644977	0.0569576	0.209521	0.309978	0.0506019	0.0747583	0.152959	0.137235	0	0.130152	0.284364	0.0812413	0.402025	0.30289	0.312853	0.281363	0.492546	0.195006	0.205334	0.250598	0.0971915	0.197623	0.194872	0.484457	0.234389	0.15986	0.205407	0.323182	0.329075	0.0982564	0.102546	0.0812218	0.085009	0.111914	0.180427	0.161793	0.253959	0.315583	0.163849	0.133961	0.267925	0.112095	0.128294	0.130085	0.118071	0.118392	0.0729977	0.100369	0.167166
	0.324733	0.0659881	0.182227	0.204489	0.0677086	0.263423	0.466016	0.0873988	0.130152	0	0.241615	0.0496479	0.224703	0.137476	-0.00875401	0.160156	0.0486538	0.190937	0.381344	0.485416	0.0475555	0.111736	0.251629	0.0854844	-0.0393712	0.495367	0.136435	0.147058	0.113931	0.0234854	-0.0148322	0.0159975	0.0149327	-0.0500348	0.132366	0.25828	0.211437	0.222134	0.19411	0.032016	0.247796	0.0893522	0.114976	0.158722	0.0168984	0.138002	0.0601726	0.0532314	0.0358626
	0.184421	0.138703	0.442196	0.31364	0.252104	0.285512	0.355141	0.330855	0.284364	0.241615	0	0.415245	0.319522	0.186661	0.410712	0.407217	0.236208	0.437545	0.372711	0.504116	0.266297	0.519497	0.734646	0.0899431	0.31631	0.493096	0.244724	0.376641	0.194585	0.165278	0.171702	0.144106	0.143378	0.101257	0.281728	0.244941	0.308452	0.45748	0.360789	0.171387	0.316736	0.179428	0.252769	0.194901	0.182776	0.171956	0.131253	0.168685	0.138039
	0.105473	0.155598	0.47619	0.274889	0.130312	0.0588593	0.0985372	0.449528	0.0812413	0.0496479	0.415245	0	0.217621	0.254044	0.575423	0.20637	0.230445	0.455393	0.0843421	0.166249	0.527539	0.376876	0.281923	0.185518	0.601893	0.247722	0.18929	0.374524	0.211075	0.212891	0.1979	0.201449	0.162925	0.181862	0.435402	0.172646	0.250547	0.226966	0.314487	0.092487	0.213781	0.301747	0.197702	0.121171	0.109969	0.124042	0.0787323	0.0828683	0.0824862
	0.327049	0.156677	0.289127	0.379971	0.308095	0.0713055	0.116997	0.302131	0.402025	0.224703	0.319522	0.217621	0	0.415472	0.11842	0.71433	0.349674	0.775385	0.174765	0.643861	0.19068	0.588973	0.21414	0.45992	0.0350081	0.397739	0.331426	0.46706	0.367599	0.132455	0.242582	0.126033	0.0823807	0.153578	0.330723	0.3918	0.674311	0.361338	0.296561	0.216637	0.452199	0.199064	0.274846	0.19702	0.187997	0.126473	0.160499	0.188836	0.19072
	0.128593	0.256078	0.32324	0.411208	0.0891697	0.0399477	0.0887778	0.667589	0.30289	0.137476	0.186661	0.254044	0.415472	0	0.126382	0.151053	0.399796	0.298872	0.100935	0.332825	0.49815	0.12888	0.154765	0.446174	0.139231	0.23534	0.0999776	0.228811	0.597369	0.205451	0.2776	0.203598	0.109998	0.204888	0.337861	0.544068	0.292549	0.227898	0.313812	0.184857	0.246841	0.316018	0.264026	0.147838	0.109301	0.137364	0.0886756	0.120991	0.152156
	0.0197148	0.0805486	0.240887	0.123279	-0.0225452	-0.022197	0.0514255	0.305779	0.312853	-0.00875401	0.410712	0.575423	0.11842	0.126382	0	0.0731523	0.187968	0.277071	0.032805	0.00184201	0.288187	0.212293	0.212654	0.0642276	0.921471	0.160192	0.120886	0.192507	0.0286427	0.0816856	0.0913931	0.0795174	0.085895	0.0929018	0.203779	0.131206	0.0607273	0.244513	0.220987	0.074724	0.121261	0.130815	0.173895	0.0925869	0.101096	0.0934759	0.0228323	0.0965941	0.0967064
	0.253492	0.127219	0.329377	0.336571	0.432197	0.156403	0.203654	0.0785922	0.281363	0.160156	0.407217	0.20637	0.71433	0.151053	0.0731523	0	0.160793	0.535801	0.256934	0.480616	0.00680167	0.993734	0.264481	0.311323	-0.0658523	0.290978	0.495103	0.588444	0.295336	0.175914	0.250021	0.149923	0.151164	0.130064	0.219681	0.234578	0.673471	0.314906	0.277909	0.211628	0.38762	0.0959125	0.255973	0.202707	0.200394	0.127898	0.144337	0.15873	0.178727
	0.0746738	0.149295	0.319675	0.366341	0.0498028	0.0460359	0.0916544	0.264027	0.492546	0.0486538	0.236208	0.230445	0.349674	0.399796	0.187968	0.160793	0	0.199785	0.180997	0.284646	0.14811	0.16034	0.170675	0.497817	0.351806	0.177099	0.0881646	0.239535	0.582695	0.176067	0.269909	0.149539	0.170036	0.213699	0.350402	0.261601	0.181887	0.239476	0.246078	0.230277	0.269657	0.289345	0.19203	0.212497	0.215872	0.181274	0.159263	0.223206	0.221669
	0.367554	0.17581	0.327808	0.309781	0.333595	0.0551211	0.100213	0.409451	0.195006	0.190937	0.437545	0.455393	0.775385	0.298872	0.277071	0.535801	0.199785	0	0.144859	0.461199	0.3568	0.654614	0.291159	0.188077	0.130627	0.436382	0.286487	0.45879	0.170287	0.149014	0.208632	0.141964	0.0572692	0.152221	0.375817	0.335837	0.581016	0.435799	0.344882	0.171245	0.375358	0.2472	0.267223	0.185629	0.201347	0.143282	0.148719	0.162793	0.115271
	-0.0126382	0.0521324	0.240733	0.204763	0.442019	0.544857	0.679506	0.065924	0.205334	0.381344	0.372711	0.0843421	0.174765	0.100935	0.032805	0.256934	0.180997	0.144859	0	0.347821	0.0365449	0.176407	0.593952	0.12877	0.0116628	0.324337	0.470186	0.348034	0.135617	0.103813	0.0689318	0.099714	0.0950938	0.0490458	0.100423	0.0340152	0.175656	0.227178	0.167668	0.0506603	0.181788	0.0526139	0.0881265	0.0873534	-0.00711846	0.0677672	0.0202126	0.0256782	0.0882678
	0.362773	0.138768	0.450109	0.502867	0.212969	0.199658	0.408913	0.287372	0.250598	0.485416	0.504116	0.166249	0.643861	0.332825	0.00184201	0.480616	0.284646	0.461199	0.347821	0	0.168068	0.396835	0.359095	0.244138	-0.00387209	0.718402	0.202795	0.367719	0.331279	0.0825733	0.202399	0.0812326	0.0591932	0.0979348	0.307935	0.47234	0.47876	0.41707	0.41131	0.235016	0.361058	0.226803	0.302619	0.235799	0.212047	0.166045	0.19428	0.213954	0.184046
	0.10762	0.103705	0.285877	0.222213	0.0486469	0.038965	0.030617	0.712438	0.0971915	0.0475555	0.266297	0.527539	0.19068	0.49815	0.288187	0.00680167	0.14811	0.3568	0.0365449	0.168068	0	0.0646536	0.181275	0.214668	0.369428	0.189479	0.0680783	0.200595	0.206965	0.118625	0.107089	0.138498	0.0815878	0.139894	0.417431	0.24885	0.169867	0.218477	0.219928	0.067311	0.173598	0.382962	0.188906	0.0678865	0.0496047	0.0762595	0.0454602	0.0671795	0.0436496
	0.2434	0.185523	0.414486	0.346841	0.427938	0.103192	0.150945	0.127711	0.197623	0.111736	0.519497	0.376876	0.588973	0.12888	0.212293	0.993734	0.16034	0.654614	0.176407	0.396835	0.0646536	0	0.280485	0.228216	0.0193788	0.304655	0.476155	0.6505	0.239395	0.239601	0.287876	0.19282	0.161522	0.131918	0.287887	0.221262	0.604714	0.309061	0.359514	0.195311	0.354523	0.171272	0.274272	0.188696	0.205834	0.121171	0.138911	0.149968	0.172841
	0.0761563	0.0927341	0.339399	0.294103	0.418945	0.502608	0.493976	0.229285	0.194872	0.251629	0.734646	0.281923	0.21414	0.154765	0.212654	0.264481	0.170675	0.291159	0.593952	0.359095	0.181275	0.280485	0	0.106289	0.134994	0.465857	0.348583	0.37593	0.162109	0.16411	0.114764	0.160073	0.140175	0.113538	0.227764	0.160859	0.226291	0.378185	0.305119	0.0712634	0.227797	0.131867	0.172324	0.124679	0.0806043	0.109095	0.0673314	0.0683545	0.105425
	0.0360771	0.0626323	0.245669	0.284118	0.142697	0.0909096	0.122488	0.138945	0.484457	0.0854844	0.0899431	0.185518	0.45992	0.446174	0.0642276	0.311323	0.497817	0.188077	0.12877	0.244138	0.214668	0.228216	0.106289	0	0.065472	0.100271	0.240275	0.419469	0.79533	0.112543	0.1827	0.0953874	0.107571	0.133101	0.253426	0.110593	0.358959	0.108602	0.0902389	0.0865797	0.164523	0.164753	0.0946691	0.0559209	0.0305623	0.0409096	0.00232162	0.00153603	0.106718
	-0.00297323	0.0528635	0.273286	0.132084	-0.145562	-0.00864322	0.0403235	0.322937	0.234389	-0.0393712	0.31631	0.601893	0.0350081	0.139231	0.921471	-0.0658523	0.351806	0.130627	0.0116628	-0.00387209	0.369428	0.0193788	0.134994	0.065472	0	0.143773	0.00117102	0.134765	0.0428662	0.0742137	0.0897735	0.0478548	0.0694635	0.0769391	0.260402	0.10441	-0.0600788	0.158087	0.202133	0.104892	0.0682367	0.191366	0.129743	0.109777	0.100114	0.137033	0.0599897	0.127019	0.101398
	0.336903	0.128072	0.393092	0.389242	0.241449	0.310515	0.428661	0.316868	0.15986	0.495367	0.493096	0.247722	0.397739	0.23534	0.160192	0.290978	0.177099	0.436382	0.324337	0.718402	0.189479	0.304655	0.465857	0.100271	0.143773	0	0.231889	0.323482	0.14259	0.113713	0.129043	0.113609	0.0933054	0.124965	0.258944	0.39463	0.374387	0.43043	0.411857	0.209524	0.272677	0.186458	0.315136	0.241784	0.216869	0.219945	0.168823	0.202868	0.129911
	0.0105435	0.099761	0.270275	0.178391	0.777088	0.475623	0.405535	0.0319186	0.205407	0.136435	0.244724	0.18929	0.331426	0.0999776	0.120886	0.495103	0.0881646	0.286487	0.470186	0.202795	0.0680783	0.476155	0.348583	0.240275	0.00117102	0.231889	0	0.837871	0.136798	0.190763	0.156408	0.150868	0.143939	0.156493	0.144528	0.00264902	0.32881	0.173609	0.17037	0.0705656	0.18243	0.0421043	0.117321	0.0254628	0.0542278	-0.00178166	-0.0619221	-0.00483226	0.0895405
	0.10095	0.165294	0.650688	0.442858	0.562219	0.243335	0.257773	0.141123	0.323182	0.147058	0.376641	0.374524	0.46706	0.228811	0.192507	0.588444	0.239535	0.45879	0.348034	0.367719	0.200595	0.6505	0.37593	0.419469	0.134765	0.323482	0.837871	0	0.340068	0.197418	0.233481	0.188456	0.157187	0.144991	0.342933	0.175474	0.527938	0.25295	0.388258	0.168897	0.302468	0.21029	0.216995	0.153769	0.126474	0.0953896	0.0324703	0.106712	0.163483
	0.0649034	0.248454	0.47274	0.46356	0.128215	0.0685339	0.150349	0.250858	0.329075	0.113931	0.194585	0.211075	0.367599	0.597369	0.0286427	0.295336	0.582695	0.170287	0.135617	0.331279	0.206965	0.239395	0.162109	0.79533	0.0428662	0.14259	0.136798	0.340068	0	0.227694	0.294463	0.216642	0.191393	0.144257	0.323102	0.193103	0.277328	0.15201	0.304488	0.134558	0.195254	0.28995	0.123022	0.112148	0.0792552	0.116395	0.0171366	0.0828467	0.214082
	-0.0322054	0.136008	0.131946	0.148318	0.161251	0.0873968	0.130403	0.267243	0.0982564	0.0234854	0.165278	0.212891	0.132455	0.205451	0.0816856	0.175914	0.176067	0.149014	0.103813	0.0825733	0.118625	0.239601	0.16411	0.112543	0.0742137	0.113713	0.190763	0.197418	0.227694	0	0.389018	1.11162	0.85472	0.600999	0.189179	0.146351	0.122419	0.0760123	0.194063	0.107174	0.0764154	0.123953	0.109318	0.0264247	0.0821763	0.0226474	0.0953172	0.0287886	0.238492
	0.0190052	0.0673682	0.252286	0.248901	0.130262	0.0109569	0.0659197	0.243666	0.102546	-0.0148322	0.171702	0.1979	0.242582	0.2776	0.0913931	0.250021	0.269909	0.208632	0.0689318	0.202399	0.107089	0.287876	0.114764	0.1827	0.0897735	0.129043	0.156408	0.233481	0.294463	0.389018	0	0.357701	0.476762	0.392717	0.210752	0.246335	0.208383	0.135534	0.239196	0.253007	0.156137	0.178763	0.264483	0.080602	0.203519	0.0441331	0.186116	0.139107	0.597325
	-0.0359472	0.104093	0.166969	0.158677	0.142436	0.0807834	0.108199	0.226868	0.0812218	0.0159975	0.144106	0.201449	0.126033	0.203598	0.0795174	0.149923	0.149539	0.141964	0.099714	0.0812326	0.138498	0.19282	0.160073	0.0953874	0.0478548	0.113609	0.150868	0.188456	0.216642	1.11162	0.357701	0	0.808349	0.587915	0.188035	0.155729	0.129619	0.0560979	0.187981	0.107579	0.0814192	0.131886	0.0719273	0.038341	0.0719337	0.00703357	0.077473	0.0483803	0.222225
	-0.070125	-0.077009	0.0936475	0.0615147	0.117368	0.123735	0.14454	0.1584	0.085009	0.0149327	0.143378	0.162925	0.0823807	0.109998	0.085895	0.151164	0.170036	0.0572692	0.0950938	0.0591932	0.0815878	0.161522	0.140175	0.107571	0.0694635	0.0933054	0.143939	0.157187	0.191393	0.85472	0.476762	0.808349	0	0.699855	0.105607	0.0197101	0.0801109	0.0388653	0.0373735	0.12029	0.0363648	0.0489206	0.0581179	0.00589801	0.0738585	0.00665599	0.0656618	0.0114699	0.314621
	0.00168461	-0.0448243	0.0936532	0.112955	0.114386	0.0860045	0.0544367	0.275743	0.111914	-0.0500348	0.101257	0.181862	0.153578	0.204888	0.0929018	0.130064	0.213699	0.152221	0.0490458	0.0979348	0.139894	0.131918	0.113538	0.133101	0.0769391	0.124965	0.156493	0.144991	0.144257	0.600999	0.392717	0.587915	0.699855	0	0.15631	0.0737353	0.100771	0.0760268	0.0507318	0.131284	0.0502456	0.127838	0.133549	0.0257003	0.12886	0.0488984	0.14406	0.0509079	0.214225
	0.273162	0.219301	0.467394	0.530567	0.0917424	0.0322285	0.0995562	0.375112	0.180427	0.132366	0.281728	0.435402	0.330723	0.337861	0.203779	0.219681	0.350402	0.375817	0.100423	0.307935	0.417431	0.287887	0.227764	0.253426	0.260402	0.258944	0.144528	0.342933	0.323102	0.189179	0.210752	0.188035	0.105607	0.15631	0	0.39728	0.366339	0.401759	0.484546	0.231506	0.448401	0.977672	0.34123	0.367592	0.370586	0.425999	0.43182	0.379087	0.153877
	0.411145	0.315861	0.380322	0.471456	-0.00652138	-0.0887726	0.0217244	0.48633	0.161793	0.25828	0.244941	0.172646	0.3918	0.544068	0.131206	0.234578	0.261601	0.335837	0.0340152	0.47234	0.24885	0.221262	0.160859	0.110593	0.10441	0.39463	0.00264902	0.175474	0.193103	0.146351	0.246335	0.155729	0.0197101	0.0737353	0.39728	0	0.362124	0.378321	0.524332	0.341004	0.430084	0.392766	0.426726	0.443526	0.362193	0.331047	0.356871	0.436356	0.210983
	0.272943	0.142796	0.300072	0.416345	0.375155	0.0520827	0.0805275	0.219697	0.253959	0.211437	0.308452	0.250547	0.674311	0.292549	0.0607273	0.673471	0.181887	0.581016	0.175656	0.47876	0.169867	0.604714	0.226291	0.358959	-0.0600788	0.374387	0.32881	0.527938	0.277328	0.122419	0.208383	0.129619	0.0801109	0.100771	0.366339	0.362124	0	0.458385	0.296116	0.236928	0.571467	0.229138	0.33134	0.255164	0.229571	0.181317	0.172833	0.210586	0.115587
	0.348062	0.13824	0.28594	0.350132	0.236064	0.136482	0.114714	0.295562	0.315583	0.222134	0.45748	0.226966	0.361338	0.227898	0.244513	0.314906	0.239476	0.435799	0.227178	0.41707	0.218477	0.309061	0.378185	0.108602	0.158087	0.43043	0.173609	0.25295	0.15201	0.0760123	0.135534	0.0560979	0.0388653	0.0760268	0.401759	0.378321	0.458385	0	0.355765	0.219472	0.60823	0.330665	0.308621	0.300792	0.285882	0.273234	0.24004	0.242141	0.10259
	0.229748	0.534224	0.621084	0.802759	0.159293	0.0511707	0.136902	0.359935	0.163849	0.19411	0.360789	0.314487	0.296561	0.313812	0.220987	0.277909	0.246078	0.344882	0.167668	0.41131	0.219928	0.359514	0.305119	0.0902389	0.202133	0.411857	0.17037	0.388258	0.304488	0.194063	0.239196	0.187981	0.0373735	0.0507318	0.484546	0.524332	0.296116	0.355765	0	0.304771	0.323909	0.457172	0.361587	0.336776	0.328915	0.239956	0.286312	0.350038	0.236438
	0.133664	0.162937	0.214327	0.300556	0.0558765	-0.0324212	0.0339665	0.19834	0.133961	0.032016	0.171387	0.092487	0.216637	0.184857	0.074724	0.211628	0.230277	0.171245	0.0506603	0.235016	0.067311	0.195311	0.0712634	0.0865797	0.104892	0.209524	0.0705656	0.168897	0.134558	0.107174	0.253007	0.107579	0.12029	0.131284	0.231506	0.341004	0.236928	0.219472	0.304771	0	0.233784	0.212455	0.455908	0.704378	0.751847	0.371173	0.261522	0.861585	0.18331
	0.343061	0.170191	0.270617	0.375142	0.180918	0.0570172	0.0934569	0.2238	0.267925	0.247796	0.316736	0.213781	0.452199	0.246841	0.121261	0.38762	0.269657	0.375358	0.181788	0.361058	0.173598	0.354523	0.227797	0.164523	0.0682367	0.272677	0.18243	0.302468	0.195254	0.0764154	0.156137	0.0814192	0.0363648	0.0502456	0.448401	0.430084	0.571467	0.60823	0.323909	0.233784	0	0.436985	0.33568	0.430776	0.309938	0.319002	0.324719	0.339096	0.0762031
	0.241909	0.235775	0.356957	0.488855	0.0365629	-0.0148503	0.021317	0.32326	0.112095	0.0893522	0.179428	0.301747	0.199064	0.316018	0.130815	0.0959125	0.289345	0.2472	0.0526139	0.226803	0.382962	0.171272	0.131867	0.164753	0.191366	0.186458	0.0421043	0.21029	0.28995	0.123953	0.178763	0.131886	0.0489206	0.127838	0.977672	0.392766	0.229138	0.330665	0.457172	0.212455	0.436985	0	0.296103	0.359074	0.296149	0.380291	0.437594	0.402856	0.155168
	0.217611	0.159904	0.273492	0.326887	0.101272	0.0411021	0.0764472	0.30119	0.128294	0.114976	0.252769	0.197702	0.274846	0.264026	0.173895	0.255973	0.19203	0.267223	0.0881265	0.302619	0.188906	0.274272	0.172324	0.0946691	0.129743	0.315136	0.117321	0.216995	0.123022	0.109318	0.264483	0.0719273	0.0581179	0.133549	0.34123	0.426726	0.33134	0.308621	0.361587	0.455908	0.33568	0.296103	0	0.546832	0.682622	0.334615	0.280431	0.508377	0.117303
	0.218362	0.201155	0.279975	0.307604	0.0296701	-0.0161037	0.0675997	0.162715	0.130085	0.158722	0.194901	0.121171	0.19702	0.147838	0.0925869	0.202707	0.212497	0.185629	0.0873534	0.235799	0.0678865	0.188696	0.124679	0.0559209	0.109777	0.241784	0.0254628	0.153769	0.112148	0.0264247	0.080602	0.038341	0.00589801	0.0257003	0.367592	0.443526	0.255164	0.300792	0.336776	0.704378	0.430776	0.359074	0.546832	0	0.66196	0.651629	0.394462	0.904551	0.00809065
	0.191674	0.115183	0.211404	0.335139	0.0510319	-0.0189005	0.0136874	0.168748	0.118071	0.0168984	0.182776	0.109969	0.187997	0.109301	0.101096	0.200394	0.215872	0.201347	-0.00711846	0.212047	0.0496047	0.205834	0.0806043	0.0305623	0.100114	0.216869	0.0542278	0.126474	0.0792552	0.0821763	0.203519	0.0719337	0.0738585	0.12886	0.370586	0.362193	0.229571	0.285882	0.328915	0.751847	0.309938	0.296149	0.682622	0.66196	0	0.43239	0.443625	0.826155	0.136942
	0.263898	0.155867	0.242539	0.263404	-0.0167322	0.0243214	0.0297552	0.196374	0.118392	0.138002	0.171956	0.124042	0.126473	0.137364	0.0934759	0.127898	0.181274	0.143282	0.0677672	0.166045	0.0762595	0.121171	0.109095	0.0409096	0.137033	0.219945	-0.00178166	0.0953896	0.116395	0.0226474	0.0441331	0.00703357	0.00665599	0.0488984	0.425999	0.331047	0.181317	0.273234	0.239956	0.371173	0.319002	0.380291	0.334615	0.651629	0.43239	0	0.432423	0.502467	0.0328753
	0.324709	0.0606962	0.209087	0.253228	-0.0378678	-0.0450868	-0.00588657	0.167054	0.0729977	0.0601726	0.131253	0.0787323	0.160499	0.0886756	0.0228323	0.144337	0.159263	0.148719	0.0202126	0.19428	0.0454602	0.138911	0.0673314	0.00232162	0.0599897	0.168823	-0.0619221	0.0324703	0.0171366	0.0953172	0.186116	0.077473	0.0656618	0.14406	0.43182	0.356871	0.172833	0.24004	0.286312	0.261522	0.324719	0.437594	0.280431	0.394462	0.443625	0.432423	0	0.510339	0.18498
	0.216953	0.18645	0.244926	0.338452	0.021802	-0.0778224	0.0133047	0.191131	0.100369	0.0532314	0.168685	0.0828683	0.188836	0.120991	0.0965941	0.15873	0.223206	0.162793	0.0256782	0.213954	0.0671795	0.149968	0.0683545	0.00153603	0.127019	0.202868	-0.00483226	0.106712	0.0828467	0.0287886	0.139107	0.0483803	0.0114699	0.0509079	0.379087	0.436356	0.210586	0.242141	0.350038	0.861585	0.339096	0.402856	0.508377	0.904551	0.826155	0.502467	0.510339	0	0.129263
	0.0259697	0.044294	0.235639	0.256359	0.0656656	-0.00119999	0.0771055	0.162214	0.167166	0.0358626	0.138039	0.0824862	0.19072	0.152156	0.0967064	0.178727	0.221669	0.115271	0.0882678	0.184046	0.0436496	0.172841	0.105425	0.106718	0.101398	0.129911	0.0895405	0.163483	0.214082	0.238492	0.597325	0.222225	0.314621	0.214225	0.153877	0.210983	0.115587	0.10259	0.236438	0.18331	0.0762031	0.155168	0.117303	0.00809065	0.136942	0.0328753	0.18498	0.129263	0
	0.322522	0.145727	0.329789	0.346519	0.0223637	-0.0106397	0.0708213	0.263048	0.122574	0.134947	0.232774	0.160322	0.274522	0.190713	0.108015	0.209252	0.256583	0.277884	0.0600035	0.336166	0.0851759	0.195832	0.127405	0.0849058	0.129434	0.270014	0.0110401	0.145845	0.126045	0.111674	0.214318	0.103081	0.12196	0.189992	0.343211	0.506694	0.23376	0.270208	0.317483	0.334262	0.363374	0.329349	0.322031	0.463422	0.384084	0.375001	0.386614	0.418271	0.230049
	0.0876704	0.130094	0.22631	0.278675	0.115204	0.0808904	0.136868	0.190999	0.221927	0.142884	0.211509	0.137845	0.240599	0.213496	0.152309	0.262104	0.320102	0.190783	0.172907	0.242842	0.0688797	0.221933	0.158009	0.15251	0.168673	0.208584	0.140954	0.229184	0.233414	0.200943	0.353669	0.191493	0.222999	0.227241	0.177282	0.273869	0.246501	0.177525	0.262858	0.332801	0.181342	0.114016	0.341345	0.266991	0.343741	0.162062	0.125099	0.276189	0.354128
	0.0798127	0.106937	0.365175	0.3381	0.178892	0.0464798	0.0995834	0.219619	0.111522	0.0357655	0.297927	0.305751	0.245586	0.162253	0.20062	0.313582	0.215334	0.28116	0.107206	0.267149	0.131411	0.346983	0.188946	0.101351	0.197427	0.259173	0.182675	0.299061	0.171588	0.190275	0.452412	0.21595	0.329426	0.263381	0.279918	0.270715	0.270963	0.246325	0.340002	0.283052	0.21612	0.201133	0.328336	0.231836	0.288189	0.170313	0.237	0.260494	0.411246
	0.238401	0.126247	0.321029	0.32535	0.0952794	0.122671	0.188772	0.41745	0.208887	0.216369	0.377599	0.247171	0.311319	0.332888	0.248883	0.256982	0.292761	0.309417	0.159306	0.360778	0.254333	0.238721	0.268705	0.14371	0.263216	0.401721	0.117865	0.218802	0.201875	0.129814	0.354074	0.0848335	0.232748	0.204275	0.362088	0.466372	0.290987	0.329729	0.34191	0.333554	0.315451	0.263539	0.475638	0.360187	0.325753	0.302351	0.230575	0.333693	0.292278
	0.0697767	0.145271	0.257627	0.241641	0.086793	0.0724991	0.153548	0.155218	0.156978	0.060297	0.217572	0.137013	0.144681	0.125505	0.185674	0.197724	0.22784	0.139633	0.0866979	0.170599	0.0528276	0.189682	0.146719	0.0539641	0.198923	0.184166	0.139023	0.183911	0.168679	0.204987	0.291181	0.184398	0.215826	0.166953	0.179718	0.199528	0.156439	0.154723	0.27575	0.282345	0.115493	0.116635	0.296384	0.190663	0.299911	0.154197	0.134685	0.242082	0.326274
	0.101274	0.0244571	0.382643	0.448297	0.130434	0.02129	0.0967408	0.253889	0.29786	0.0763663	0.229915	0.173116	0.427052	0.355782	0.0739239	0.333824	0.354678	0.283839	0.0798779	0.442575	0.141227	0.305485	0.152588	0.365948	0.0816486	0.281781	0.176908	0.349036	0.346933	0.146596	0.510182	0.125062	0.232117	0.231781	0.284958	0.382874	0.348268	0.190298	0.300457	0.291329	0.221635	0.202971	0.289755	0.224757	0.246525	0.150451	0.246701	0.242347	0.469001
	0.420756	0.173471	0.420799	0.442238	0.0562341	0.0226627	0.0513054	0.430876	0.158327	0.162007	0.358128	0.25225	0.379097	0.312086	0.17368	0.289761	0.28391	0.406457	0.0622835	0.513638	0.207137	0.321448	0.199169	0.0953112	0.198608	0.466437	0.0739951	0.240103	0.1627	0.136736	0.316017	0.120459	0.0977302	0.175255	0.443729	0.747693	0.362111	0.398144	0.472399	0.362186	0.417535	0.368473	0.486236	0.436807	0.4421	0.404042	0.442176	0.422313	0.254492
	0.199049	0.0482986	0.253711	0.304696	0.0581309	0.0214343	0.0397161	0.581637	0.145848	0.0943874	0.250198	0.318071	0.303844	0.364093	0.24127	0.131107	0.270839	0.374816	0.0330959	0.261744	0.379627	0.175151	0.182256	0.120953	0.26557	0.300257	0.0220157	0.150628	0.14542	0.217202	0.329792	0.192167	0.320101	0.328396	0.424626	0.467744	0.281641	0.29475	0.291977	0.308164	0.275086	0.354477	0.393029	0.300408	0.325334	0.289205	0.300008	0.314726	0.238573
	0.168712	0.154695	0.310499	0.311147	0.123358	0.0654518	0.1151	0.302459	0.130788	0.0837239	0.285891	0.271204	0.271227	0.226087	0.163596	0.330373	0.311925	0.273513	0.0934505	0.303757	0.0969533	0.353478	0.200733	0.123404	0.158858	0.278901	0.161586	0.255091	0.249343	0.356202	0.547901	0.307048	0.417697	0.337074	0.339272	0.337536	0.267283	0.257161	0.324891	0.387042	0.244582	0.209117	0.595614	0.356313	0.436507	0.265332	0.210856	0.340428	0.299119
	0.160706	0.131701	0.303829	0.352406	0.108389	0.0778408	0.148435	0.249015	0.174439	0.113777	0.269583	0.223349	0.316659	0.263242	0.125927	0.36145	0.366094	0.261891	0.135922	0.339134	0.0283348	0.358057	0.179103	0.179806	0.146666	0.301432	0.15258	0.246469	0.296266	0.372909	0.66727	0.353736	0.474082	0.36114	0.306712	0.377305	0.297823	0.231715	0.349961	0.387546	0.248969	0.231378	0.481463	0.304809	0.389559	0.190317	0.232304	0.329403	0.4569
	0.262483	0.181589	0.234947	0.314689	0.0360058	-0.0167791	0.0282894	0.524661	0.173164	0.159247	0.170292	0.176016	0.328621	0.508105	0.133395	0.164274	0.255348	0.298731	0.0383427	0.292781	0.268488	0.157169	0.0910909	0.144713	0.117623	0.27435	0.0298798	0.150999	0.139187	0.219973	0.264656	0.269144	0.139389	0.317648	0.325868	0.788052	0.297517	0.272904	0.326764	0.31035	0.319802	0.367524	0.33869	0.316996	0.264363	0.264284	0.342202	0.349114	0.211248
	0.0505496	0.121813	0.255482	0.275239	0.132457	0.0764356	0.103708	0.198499	0.0656298	0.0274188	0.240755	0.219924	0.1621	0.118601	0.153449	0.20827	0.177742	0.182882	0.0786391	0.185777	0.0995529	0.278561	0.183349	0.0404472	0.141991	0.201263	0.141119	0.21539	0.136554	0.263266	0.527037	0.249609	0.293967	0.210126	0.198273	0.222531	0.123792	0.160692	0.325595	0.204076	0.113294	0.165956	0.238842	0.112955	0.22959	0.0928326	0.216677	0.183393	0.67281
	0.243029	0.0137972	0.00344411	-0.0481531	-0.0810999	-0.0618389	-0.0947146	0.0244624	-0.0906084	-0.0151077	-0.0474472	-0.0936917	-0.0158048	-0.0527606	-0.0911637	-0.0351332	-0.0869042	-0.0097266	-0.0946077	0.0507898	-0.11872	-0.0340458	-0.0750766	-0.108295	-0.115984	0.045349	-0.0978178	-0.109548	-0.0611049	0.0149798	-0.0359751	-0.0229135	-0.0306814	-0.0186754	-0.112486	0.0927923	-0.0489446	-0.0301592	-0.00744706	-0.0179329	-0.0613044	-0.119745	0.00411117	-0.0539905	-0.0011825	-0.0517663	0.0998583	-0.0148998	0.0190491
	-0.0975131	-0.0651965	-0.0586273	-0.0957571	-0.065624	-0.060103	0.0183731	-0.0779161	-0.070857	0.0358906	-0.090285	-0.0787038	-0.0837183	-0.088125	-0.0305294	-0.0569742	-0.0648295	-0.0877952	-0.0218299	-0.0463702	-0.0660049	-0.0707299	-0.0713229	-0.0463278	-0.0726402	-0.050363	-0.0825026	-0.0718401	-0.0558989	-0.052234	-0.069921	-0.0355332	0.00475234	-0.113995	-0.111031	-0.115415	-0.0668728	-0.135359	-0.0597981	-0.0923834	-0.137174	-0.106915	-0.151006	-0.103891	-0.135222	-0.119362	-0.112746	-0.120384	-0.0114346
	-0.0890725	-0.0668887	-0.0858367	-0.124145	-0.0359599	-0.0442116	-0.0573036	-0.165065	-0.0523807	-0.122016	-0.103689	-0.110655	-0.121285	-0.151907	-0.0454799	-0.102959	-0.103387	-0.149791	-0.0734217	-0.135497	-0.187124	-0.103306	-0.0814486	-0.0811642	-0.0211103	-0.117488	-0.0356954	-0.0884609	-0.119761	-0.113868	-0.0880967	-0.0867305	-0.101868	-0.0828232	-0.224851	-0.173628	-0.179697	-0.118096	-0.124311	-0.157125	-0.172489	-0.236942	-0.17021	-0.174191	-0.129406	-0.175186	-0.105585	-0.138643	-0.0686564
	0.0678922	-0.0275073	0.0183207	0.0145707	-0.0151508	-0.037449	-0.0259886	0.0121907	-0.040453	-0.00198538	0.024831	0.00474001	0.00720571	-0.026289	0.00375516	-0.0116068	0.0142794	0.00791968	-0.00765173	0.0317724	-0.011583	0.0271478	0.00837613	-0.0394377	0.0285174	-0.0152223	-0.0403309	-0.0583681	0.0109008	0.0387183	0.166839	0.0504832	0.0148368	-0.00559662	-0.000430672	0.00232032	-0.0240441	-0.0145861	0.019632	-0.0330859	-0.026413	0.00973542	-0.0226492	-0.0463354	-0.00355448	-0.00265896	0.0954462	0.00825609	0.145126
	-0.0218638	-0.0444296	-0.0759742	-0.0619573	-0.068308	0.00781053	0.00144472	-0.0795566	-0.0366078	0.0450326	-0.0679279	-0.0663946	-0.0799155	-0.0897852	-0.0221791	-0.0762739	-0.0746121	-0.0651852	0.0199236	-0.061391	-0.0667245	-0.0615493	-0.0314723	-0.0552252	-0.0525124	-0.0252048	-0.0488774	-0.0737811	-0.0274299	-0.0362995	-0.10843	-0.0316121	-0.00280996	-0.0572949	-0.0818304	-0.0641025	-0.0684616	-0.050966	-0.0696441	-0.137217	-0.04766	-0.0662248	-0.0974456	-0.0993599	-0.0853026	-0.0541009	-0.0635912	-0.121797	-0.0439792
	-0.0561849	-0.146046	-0.0630496	-0.101383	-0.053158	-0.0373051	-0.105745	-0.145755	-0.0617126	-0.194806	-0.139423	-0.0669152	-0.0907347	-0.158081	-0.0976567	-0.0505567	-0.135044	-0.157032	-0.13148	-0.118123	-0.186132	-0.0459718	-0.0990462	-0.0298497	-0.114131	-0.136276	-0.0208468	-0.0524504	-0.0861371	-0.0235762	-0.0268358	-0.00437967	0.0191778	0.0537567	-0.230943	-0.176637	-0.0864789	-0.173171	-0.162092	-0.113746	-0.170898	-0.267491	-0.0884931	-0.20262	-0.0903033	-0.148412	-0.0474095	-0.193382	-0.0368128
	0.411882	0.112028	0.0535848	0.0566412	-0.0746568	-0.088768	-0.0570429	0.123355	-0.028781	0.102452	0.0268522	-0.00597076	0.0983045	0.0930518	-0.0433896	0.0162678	0.0114174	0.100505	-0.0888194	0.126591	0.041173	0.000749542	-0.0541379	-0.0389346	-0.00345022	0.116756	-0.0864438	-0.0574689	-0.0307138	0.0188488	0.0226086	0.0201214	-0.0425433	-0.0275497	0.0262952	0.33401	0.0485922	0.0931983	0.099693	0.0677179	0.104719	0.0983443	0.0772528	0.0560729	0.0614304	0.0156883	0.15567	0.114846	0.0395906
	-0.116259	-0.0683086	-0.0727388	-0.0712333	0.0160277	-0.0162088	-0.0648227	-0.125729	-0.0341994	-0.178849	-0.0850829	-0.056124	-0.0541741	-0.122087	-0.0308836	-0.044676	-0.0149265	-0.063197	-0.0510093	-0.0719069	-0.143451	-0.0515047	-0.0749827	-0.0196853	-0.03658	-0.0440406	-0.0232388	-0.0708619	-0.0760542	-0.0413119	-0.040398	-0.0415812	-0.0445017	0.00616149	-0.140764	-0.121274	-0.120898	-0.108458	-0.0862635	-0.0359131	-0.14925	-0.16609	-0.106477	-0.122817	-0.00353971	-0.0976691	-0.071674	-0.0859038	0.0242062
	-0.100472	-0.0199829	-0.0556945	-0.080719	-0.0074191	-0.0549083	-0.0669975	-0.118678	0.00258151	-0.154311	-0.0493112	-0.0312775	-0.0549855	-0.1109	0.0309431	-0.0472863	0.00272123	-0.0558661	-0.0818421	-0.0667844	-0.117444	-0.0449864	-0.0826635	-0.0355763	0.0136109	-0.0941722	-0.0314849	-0.0655665	-0.0477816	-0.0478974	-0.0633286	-0.0206019	-0.0581493	-0.0330519	-0.122345	-0.105286	-0.0906202	-0.0611333	-0.0695702	-0.0182807	-0.0943813	-0.143702	-0.0850214	-0.0483453	-0.0152998	-0.033128	-0.0717133	-0.0494637	-0.0142718
	-0.248502	-0.0943834	-0.137656	-0.156433	-0.000923581	-0.00700853	-0.0626881	-0.233954	-0.126681	-0.156511	-0.16666	-0.121404	-0.17106	-0.174523	-0.103077	-0.10003	-0.165747	-0.198229	-0.0440332	-0.165441	-0.191659	-0.12436	-0.0791366	-0.0711309	-0.118136	-0.165112	-0.0633714	-0.112923	-0.0899679	-0.0890297	-0.111519	-0.0540643	-0.0901498	-0.0737241	-0.300598	-0.296197	-0.184309	-0.212566	-0.186184	-0.22718	-0.241107	-0.302787	-0.228747	-0.25224	-0.238746	-0.222579	-0.272647	-0.267756	-0.0629818
	-0.308474	-0.132655	-0.203202	-0.221323	-0.0742032	-0.0575962	-0.14208	-0.232982	-0.140309	-0.23474	-0.257268	-0.160104	-0.229516	-0.208372	-0.189978	-0.135868	-0.278643	-0.259143	-0.150304	-0.254894	-0.225074	-0.152214	-0.187304	-0.0867763	-0.247773	-0.254068	-0.0693736	-0.120631	-0.103247	-0.0464954	-0.158189	-0.0504148	-0.0581155	-0.00327294	-0.422382	-0.360768	-0.215088	-0.316012	-0.264421	-0.271701	-0.363159	-0.414403	-0.280366	-0.37269	-0.273748	-0.360078	-0.289447	-0.371078	-0.132971
	-0.239923	-0.1001	-0.193516	-0.197004	-0.0608565	-0.0688019	-0.12742	-0.289175	-0.225873	-0.144998	-0.341406	-0.15933	-0.272258	-0.208365	-0.193696	-0.136757	-0.327293	-0.254598	-0.132309	-0.272168	-0.19981	-0.142454	-0.174785	-0.0774005	-0.293912	-0.248616	-0.0680341	-0.142542	-0.106583	-0.0496041	-0.174286	-0.059492	-0.0425395	-0.0985773	-0.322555	-0.341117	-0.166897	-0.327681	-0.229321	-0.293252	-0.381679	-0.308654	-0.298391	-0.369017	-0.315709	-0.327397	-0.29512	-0.370323	-0.143946
	-0.0249868	0.0113271	0.00615285	-0.0922952	-0.0776284	-0.0656576	-0.0769948	-0.152148	-0.0789914	-0.112389	-0.12087	-0.0900945	-0.111308	-0.139404	-0.0966079	-0.0573805	-0.182617	-0.15693	-0.0914897	-0.091882	-0.196565	-0.0737281	-0.109395	-0.0696558	-0.125831	-0.0960863	-0.0542063	-0.0670738	-0.0700985	-0.0450676	-0.0989792	-0.0317948	-0.0850712	-0.0697166	-0.26832	-0.127579	-0.149632	-0.180226	-0.0564565	-0.118313	-0.224049	-0.317366	-0.156805	-0.182689	-0.140363	-0.211193	-0.0909971	-0.191715	-0.0846906
	-0.106216	-0.00304752	-0.117512	-0.158232	-0.0116233	-0.0448446	-0.0970598	-0.133424	-0.147655	-0.145914	-0.13809	-0.0983605	-0.13785	-0.119579	-0.133333	-0.0971138	-0.236862	-0.175164	-0.0748056	-0.179133	-0.0919567	-0.0891239	-0.100293	-0.0658585	-0.15754	-0.182725	-0.0238399	-0.104104	-0.0556743	-0.0311075	-0.1057	-0.0174192	-0.0632961	-0.103824	-0.266793	-0.264946	-0.136843	-0.222032	-0.115224	-0.212769	-0.246353	-0.271624	-0.249341	-0.338546	-0.27839	-0.355668	-0.241647	-0.324309	-0.105355
	0.229725	0.0438142	0.13335	0.0689664	-0.033379	-0.0601619	-0.0240997	0.0714255	0.00680032	0.000997545	0.0511114	0.0419655	0.0357007	0.0200441	0.0116749	0.0420362	0.00193101	0.030513	-0.0407267	0.0896995	-0.0389242	0.0507357	-0.0149696	-0.0262086	0.0160331	0.0689526	-0.0318876	0.00689155	0.0309756	0.0101406	0.123552	-0.0027108	0.00732313	0.0157207	0.0265627	0.0988368	0.00820375	0.0198234	0.0780163	0.0310591	0.0300276	-0.0177516	0.0424951	-0.0181184	0.0228505	-0.0508957	0.14665	0.0370647	0.136888
	0.104469	0.0159195	-0.0174244	-0.0680791	-0.0690086	-0.0366777	-0.0978198	-0.0474479	-0.121573	-0.000922185	-0.0535559	-0.0328101	-0.0837705	-0.0628703	-0.0867474	-0.0637931	-0.138991	-0.0741074	-0.0710771	-0.0379249	-0.0910101	-0.0435236	-0.0682852	-0.0658993	-0.0962732	-0.0725044	-0.0916472	-0.0823834	-0.0613724	-0.0343069	-0.014142	-0.00681629	-0.090083	-0.0851405	-0.110985	-0.0330161	-0.0937074	-0.0957687	-0.0515413	-0.161559	-0.101446	-0.10624	-0.201866	-0.182621	-0.183038	-0.0802594	-0.00552055	-0.139401	0.0366546
	-0.189428	0.0257169	-0.0642572	-0.176446	-0.0686793	-0.0537233	-0.0905943	-0.184058	-0.134363	-0.127044	-0.181382	-0.10853	-0.182607	-0.147232	-0.108718	-0.104039	-0.237767	-0.197072	-0.106608	-0.198184	-0.152369	-0.110081	-0.144047	-0.0871802	-0.146933	-0.181826	-0.0418334	-0.102558	-0.0728367	-0.0201351	-0.131417	0.0045137	-0.0859903	-0.125765	-0.327812	-0.232793	-0.202425	-0.256432	-0.106677	-0.191405	-0.272701	-0.31901	-0.235554	-0.259114	-0.256773	-0.34562	-0.218726	-0.28472	-0.115867
	0.19252	0.0954165	0.0768807	0.0530289	-0.00765981	-0.0292797	-0.00494371	0.105168	0.0138735	0.0141915	0.089593	0.0418112	0.0952462	0.0675963	-0.00283686	0.0491637	0.0451725	0.0862895	-0.00134438	0.0838657	0.0626469	0.05564	0.0386948	0.0180496	0.00888239	0.0460392	0.000109094	0.0333748	0.055364	0.0925841	0.100059	0.0906152	0.0288072	0.0409387	0.0913317	0.11672	0.0660185	0.0621237	0.124409	0.0278376	0.0652478	0.121701	0.0399531	-0.0391474	-0.0262082	-0.0802734	0.160755	0.0522582	0.0900126
	0.220466	0.0850064	0.219759	0.0370349	-0.114764	-0.0386211	-0.0470049	-0.0197149	-0.107814	0.0485435	-0.0531332	0.0183997	-0.0889774	-0.00761869	-0.0783402	-0.0741837	-0.124563	-0.0972364	-0.0463813	0.0084958	0.0282029	-0.0545256	-0.057148	0.00838004	-0.0929215	-0.00962801	-0.0318372	-0.0017785	0.100862	-0.0780258	-0.0839805	-0.0494423	-0.0802326	-0.0523459	-0.0414681	-0.0226012	-0.105944	-0.089383	0.0291722	-0.0935932	-0.0889341	-0.0217767	-0.0809152	-0.0597732	-0.0954552	-0.0721684	0.0228873	-0.0625389	-0.0532634
	0.172887	0.0629779	0.0851425	0.0443796	-0.0346137	-0.0750839	-0.0524056	0.043496	-0.0213479	-0.0327504	0.0193888	-0.00361203	0.0230808	0.00659888	-0.0248489	0.00401535	-0.0261195	0.0187525	-0.0745962	0.0530706	-0.0362467	0.0249139	-0.0273174	-0.00599467	-0.0215755	0.0149264	-0.0464352	-0.0103891	0.0206356	0.00446172	0.0953642	0.0422415	-0.00703317	-0.0254783	0.000852108	0.0550387	-0.0105956	0.00353175	0.0829335	0.00425942	-0.0173424	-0.023814	-0.0392437	-0.0843477	-0.0420806	-0.115916	0.0731759	-0.00806905	0.0827753
	-0.355164	-0.103716	-0.247547	-0.261891	-0.0320131	-0.0625446	-0.121502	-0.25584	-0.229245	-0.218652	-0.285043	-0.162374	-0.264032	-0.176386	-0.223753	-0.175551	-0.340632	-0.283078	-0.144116	-0.283456	-0.188654	-0.207859	-0.180732	-0.1355	-0.244034	-0.268705	-0.0705491	-0.187605	-0.123713	-0.0575123	-0.155922	-0.0288897	-0.0330312	-0.110358	-0.417375	-0.370757	-0.252833	-0.359765	-0.272426	-0.295312	-0.394706	-0.401153	-0.369408	-0.443044	-0.361817	-0.410414	-0.354985	-0.417645	-0.11566
	-0.306056	-0.145725	-0.287116	-0.297989	-0.0806228	-0.115228	-0.137483	-0.246835	-0.181471	-0.190329	-0.255097	-0.206174	-0.265542	-0.24145	-0.137548	-0.191718	-0.270429	-0.295692	-0.138008	-0.2979	-0.199638	-0.19505	-0.173289	-0.170539	-0.157051	-0.294798	-0.118357	-0.171686	-0.244207	-0.0831959	-0.17916	-0.0465076	-0.0563539	-0.142557	-0.393141	-0.314997	-0.206703	-0.320594	-0.227728	-0.25516	-0.309962	-0.398226	-0.30061	-0.382119	-0.302236	-0.38666	-0.246784	-0.336443	-0.1174
	-0.34224	-0.137819	-0.207049	-0.209323	-0.0699141	-0.0331608	-0.125441	-0.273745	-0.0979139	-0.27442	-0.259421	-0.206978	-0.234003	-0.290257	-0.144765	-0.155792	-0.207903	-0.28697	-0.134106	-0.265649	-0.303811	-0.169599	-0.179634	-0.129314	-0.1916	-0.255194	-0.0772456	-0.160016	-0.194643	-0.104077	-0.197512	-0.0791818	-0.0733092	-0.0501707	-0.38295	-0.317313	-0.222893	-0.276419	-0.253341	-0.198933	-0.305516	-0.383207	-0.272864	-0.263396	-0.171417	-0.186041	-0.171716	-0.244628	-0.106077
	-0.339778	-0.0924177	-0.171045	-0.184467	-0.0716463	-0.0467896	-0.121024	-0.213893	-0.07856	-0.268205	-0.230912	-0.177353	-0.235309	-0.16895	-0.114801	-0.174087	-0.150491	-0.275125	-0.121345	-0.273447	-0.267824	-0.168887	-0.157203	-0.126629	-0.161791	-0.238394	-0.0712767	-0.179217	-0.0956316	-0.0673763	-0.1398	-0.0556773	-0.0741959	-0.0268867	-0.381196	-0.262013	-0.234829	-0.276091	-0.188091	-0.211532	-0.28194	-0.34995	-0.25964	-0.271721	-0.203066	-0.21812	-0.166258	-0.266975	-0.0801011
	-0.31937	-0.195116	-0.333346	-0.274886	-0.0506836	-0.0569243	-0.189547	-0.264165	-0.0866102	-0.344854	-0.262056	-0.237207	-0.183445	-0.292148	-0.140435	-0.127709	-0.191521	-0.24403	-0.148552	-0.273296	-0.265206	-0.148194	-0.189767	-0.119408	-0.158354	-0.288822	-0.051189	-0.156948	-0.264977	-0.0957858	-0.175874	-0.0760881	-0.104804	-0.0175072	-0.423325	-0.349233	-0.191435	-0.280398	-0.318399	-0.18061	-0.295992	-0.398996	-0.270535	-0.318465	-0.17629	-0.289281	-0.239598	-0.274426	-0.105056
	-0.262032	-0.116108	-0.15983	-0.201439	-0.0535572	-0.0969096	-0.0768165	-0.182553	-0.139002	-0.134502	-0.204834	-0.156863	-0.199758	-0.178093	-0.127779	-0.156298	-0.256838	-0.236324	-0.119337	-0.228747	-0.196438	-0.15592	-0.130431	-0.11607	-0.16512	-0.197268	-0.0955644	-0.160571	-0.161899	-0.0370873	-0.116649	-0.0295416	-0.0335718	-0.0868781	-0.327903	-0.214533	-0.165368	-0.246497	-0.15965	-0.178348	-0.257385	-0.315859	-0.244403	-0.279336	-0.236709	-0.329141	-0.0565252	-0.212365	-0.0687056
	-0.199853	-0.173465	-0.143152	-0.229914	-0.0598442	-0.115381	-0.138895	-0.254173	-0.12414	-0.204895	-0.205375	-0.14028	-0.138263	-0.225546	-0.0950088	-0.0707789	-0.141076	-0.19712	-0.131376	-0.183337	-0.244377	-0.0912757	-0.177097	-0.0847387	-0.0923333	-0.213678	-0.0693379	-0.126818	-0.137504	-0.193208	-0.0766488	-0.192041	-0.126158	-0.116025	-0.307336	-0.256656	-0.160843	-0.210927	-0.240368	-0.142403	-0.182292	-0.338788	-0.17772	-0.182776	-0.112733	-0.203458	-0.15505	-0.192746	-0.0893887
	-0.15456	-0.117951	-0.0845885	-0.151539	-0.0171069	-0.0681382	-0.140835	-0.219815	-0.0948132	-0.24299	-0.178835	-0.10734	-0.0871137	-0.170944	-0.0965285	-0.0656246	-0.0842948	-0.133232	-0.124584	-0.137861	-0.259619	-0.0757863	-0.14417	-0.0317841	-0.0805095	-0.157347	-0.0172342	-0.0556098	-0.0681705	-0.171422	-0.0252669	-0.19171	-0.117675	-0.0246522	-0.278584	-0.208475	-0.121044	-0.173544	-0.197025	-0.11318	-0.170105	-0.282184	-0.1623	-0.195958	-0.0936779	-0.200521	-0.109788	-0.16297	-0.0495555
	-0.122462	-0.177886	-0.0931899	-0.182496	-0.06906	-0.0788707	-0.155465	-0.225949	-0.114114	-0.188086	-0.200371	-0.128303	-0.123009	-0.203211	-0.128023	-0.0752934	-0.124157	-0.181598	-0.15967	-0.149736	-0.236845	-0.0941719	-0.172525	-0.0631103	-0.14242	-0.16108	-0.0712162	-0.106784	-0.0862834	-0.16665	-0.10512	-0.184581	-0.0722599	-0.0330599	-0.302336	-0.258571	-0.173992	-0.170667	-0.219661	-0.149799	-0.241955	-0.28757	-0.196016	-0.204389	-0.113317	-0.193586	-0.0851339	-0.196992	-0.0698851
	-0.151869	-0.0562462	-0.0284686	-0.146757	-0.0766983	-0.0785655	-0.0902958	-0.222818	-0.0987014	-0.161984	-0.177364	-0.109265	-0.159021	-0.194112	-0.0679512	-0.114944	-0.170221	-0.216985	-0.0970111	-0.150815	-0.277215	-0.107542	-0.143071	-0.0928022	-0.100161	-0.157859	-0.0694428	-0.104252	-0.109218	-0.108523	-0.143123	-0.0834288	-0.100515	-0.0796009	-0.275477	-0.193376	-0.169894	-0.217549	-0.128318	-0.119864	-0.210994	-0.298334	-0.126477	-0.106803	-0.0877436	-0.12904	-0.0483058	-0.120373	-0.127827
	-0.092578	0.00930974	-0.0271494	-0.127158	-0.0521783	-0.0326343	-0.0185657	-0.180691	-0.13461	-0.0465798	-0.122729	-0.0806807	-0.123893	-0.162712	-0.105278	-0.0616705	-0.18827	-0.150736	-0.0749536	-0.113318	-0.229667	-0.0788751	-0.0788794	-0.0753285	-0.151804	-0.12391	-0.0329965	-0.0863311	-0.0716031	-0.0707105	-0.113634	-0.0335085	-0.0961763	-0.116497	-0.238068	-0.133179	-0.0907521	-0.183724	-0.0928459	-0.113136	-0.131067	-0.264286	-0.124929	-0.0515755	-0.133085	-0.140053	-0.0653706	-0.100051	-0.128211
	-0.0508787	-0.0322513	0.0156057	-0.101675	-0.109374	-0.0909207	-0.0863859	-0.190773	-0.0694403	-0.0812816	-0.144676	-0.105256	-0.137333	-0.183862	-0.069981	-0.0838196	-0.13083	-0.190028	-0.0996673	-0.10849	-0.264205	-0.102635	-0.113463	-0.0709375	-0.0979966	-0.103306	-0.0694584	-0.0851625	-0.0866321	-0.119971	-0.129444	-0.111674	-0.102493	-0.101669	-0.248885	-0.123241	-0.138031	-0.144845	-0.086347	-0.108167	-0.1915	-0.271497	-0.126903	-0.0588631	-0.0939974	-0.0703668	0.0350766	-0.0993974	-0.0717816
	-0.153023	-0.0434896	-0.0371345	-0.124339	-0.0711767	-0.0850512	-0.0744612	-0.172703	-0.096097	-0.131558	-0.145731	-0.124948	-0.132145	-0.154266	-0.0722073	-0.0603136	-0.143911	-0.201362	-0.0953275	-0.114847	-0.208118	-0.0944542	-0.153867	-0.0598788	-0.100143	-0.13398	-0.057908	-0.091855	-0.0828704	-0.088054	-0.112748	-0.0672808	-0.0865672	-0.101438	-0.245151	-0.186241	-0.117519	-0.17171	-0.122005	-0.129462	-0.185345	-0.254159	-0.158855	-0.120364	-0.131344	-0.168883	-0.0513733	-0.143069	-0.0716326
	-0.113852	-0.0407951	-0.0419065	-0.142799	-0.0794075	-0.0872068	-0.0976942	-0.189637	-0.0969899	-0.164775	-0.159355	-0.13025	-0.138768	-0.189581	-0.0944675	-0.105568	-0.150631	-0.195626	-0.0958708	-0.156204	-0.25698	-0.116204	-0.130205	-0.104334	-0.101331	-0.158021	-0.0792747	-0.0972988	-0.119864	-0.116241	-0.122044	-0.0992675	-0.113108	-0.107904	-0.311019	-0.189514	-0.187096	-0.21074	-0.125202	-0.157209	-0.251611	-0.334962	-0.215855	-0.193268	-0.169483	-0.182228	-0.0507987	-0.19181	-0.057773
	-0.0936307	-0.018552	-0.0345196	-0.107318	-0.0933945	-0.108132	-0.0968382	-0.151601	-0.105994	-0.131238	-0.145077	-0.102667	-0.15844	-0.166308	-0.0452262	-0.119333	-0.14487	-0.164896	-0.0991427	-0.142298	-0.221475	-0.131539	-0.133478	-0.118498	-0.0647328	-0.127904	-0.0935305	-0.117645	-0.107957	-0.1311	-0.12459	-0.121302	-0.156911	-0.138324	-0.241729	-0.156545	-0.149413	-0.169701	-0.0740335	-0.131254	-0.208578	-0.229574	-0.195196	-0.108972	-0.161974	-0.118193	0.00769863	-0.0761168	-0.0835299
	-0.0834345	-0.0412423	0.0248217	-0.0740026	-0.0759666	-0.0971336	-0.0937656	-0.1505	-0.0687403	-0.155549	-0.137591	-0.0917501	-0.106728	-0.135846	-0.0654009	-0.0759946	-0.107452	-0.174858	-0.115911	-0.0966482	-0.205513	-0.0803584	-0.126986	-0.054532	-0.0810055	-0.120652	-0.0605614	-0.0691808	-0.0746041	-0.100797	-0.091845	-0.107773	-0.0897992	-0.0725119	-0.211765	-0.12262	-0.107624	-0.155695	-0.0937536	-0.0852808	-0.169237	-0.225281	-0.11994	-0.0813905	-0.0771542	-0.0976737	0.00801454	-0.0803258	-0.102415
	-0.404951	-0.176373	-0.291666	-0.263003	-0.0341138	-0.0804577	-0.137833	-0.25822	-0.207434	-0.243668	-0.297141	-0.221821	-0.286102	-0.242402	-0.227845	-0.18866	-0.319223	-0.322677	-0.132258	-0.328384	-0.191777	-0.18797	-0.152836	-0.149476	-0.236545	-0.321129	-0.0884373	-0.164529	-0.20588	-0.0274995	-0.143767	-0.0283114	-0.0193766	-0.029985	-0.388928	-0.341259	-0.212529	-0.346192	-0.275632	-0.232477	-0.338814	-0.305508	-0.255863	-0.302166	-0.243519	-0.281232	-0.160015	-0.264656	-0.138334
	-0.20732	-0.0849182	-0.0876619	-0.153564	-0.0842898	-0.0636354	-0.0960795	-0.250342	-0.108571	-0.180708	-0.220203	-0.168866	-0.197356	-0.210315	-0.132641	-0.101311	-0.195744	-0.260253	-0.116744	-0.227467	-0.279329	-0.146937	-0.177303	-0.0885499	-0.147875	-0.23687	-0.0637144	-0.108115	-0.123304	-0.134971	-0.184276	-0.107106	-0.0977022	-0.0896249	-0.32301	-0.23388	-0.172986	-0.26747	-0.170068	-0.0975882	-0.234538	-0.326288	-0.155951	-0.127432	-0.102152	-0.18056	0.0032364	-0.116566	-0.173215
	-0.0343367	0.014327	-0.0327526	-0.0615717	0.0129774	0.00777631	-0.0543684	-0.134959	-0.109457	-0.0313037	-0.0895058	-0.0340343	-0.0473599	-0.0806478	-0.129751	0.00161473	-0.160768	-0.0796181	-0.0161144	-0.0464478	-0.154573	-0.00404046	-0.0365678	0.0113574	-0.198636	-0.0403035	0.00291367	-0.0125876	0.0150436	-0.0318156	-0.0838442	-0.0281531	-0.043051	-0.00424507	-0.113067	-0.114086	-0.016553	-0.0647277	-0.0914295	-0.0914001	-0.0785613	-0.145026	-0.145096	-0.0639312	-0.114198	-0.0286401	-0.0655665	-0.128436	-0.114951
	-0.190637	-0.123833	-0.101511	-0.148502	-0.0724235	-0.0899	-0.110127	-0.24066	-0.0703953	-0.209252	-0.201366	-0.148036	-0.149447	-0.223507	-0.0925432	-0.104103	-0.141127	-0.230463	-0.137069	-0.180364	-0.272153	-0.115238	-0.16124	-0.0852316	-0.129111	-0.203559	-0.0784778	-0.135368	-0.12742	-0.106198	-0.105326	-0.099766	-0.0508253	-0.0147453	-0.301202	-0.232125	-0.16906	-0.215667	-0.186716	-0.115743	-0.217467	-0.305125	-0.146459	-0.155935	-0.0817459	-0.169822	-0.0536211	-0.153189	-0.0868857
	-0.234333	-0.0803803	-0.125915	-0.164755	-0.0399223	-0.0281375	-0.0528372	-0.219856	-0.113032	-0.173831	-0.176026	-0.109835	-0.178616	-0.175989	-0.0801062	-0.125537	-0.168843	-0.206605	-0.0777349	-0.170055	-0.172456	-0.13552	-0.126583	-0.0765433	-0.064589	-0.184121	-0.0679287	-0.112512	-0.10014	-0.0666926	-0.0922762	-0.037646	-0.0738618	-0.10086	-0.301324	-0.28141	-0.213483	-0.225147	-0.168648	-0.205932	-0.299079	-0.327387	-0.239452	-0.321232	-0.240586	-0.254735	-0.231411	-0.279196	-0.0576304
	-0.065032	0.0383161	0.0659493	0.0573087	0.0047524	-0.00192088	0.0161878	-0.0817904	0.0624976	-0.0749706	-0.0257709	0.0193533	-0.0344895	-0.0260904	0.0610499	-0.00304811	0.00767887	-0.0556536	-0.0100237	-0.0202127	-0.0754916	0.0143417	-0.0148629	0.0251735	0.0435042	-0.0315007	0.00713497	0.00148211	0.0434827	-0.00197239	-0.0237978	-0.0155147	-0.0230166	0.0121922	-0.0446826	-0.0790076	-0.0421562	-0.0583362	0.0249174	0.017434	-0.109329	-0.0985651	-0.108244	-0.0389435	-0.0699136	0.0732673	-0.0713701	-0.0448715	0.0626689
	-0.181936	-0.00699735	-0.0782674	-0.0659693	0.0460908	0.0220228	-0.04163	-0.154285	-0.00914705	-0.196945	-0.1372	-0.0260894	-0.128149	-0.0516986	-0.047488	-0.0400596	-0.089307	-0.132636	-0.0446371	-0.180449	-0.0935561	-0.051502	-0.0745067	0.0164961	-0.0900708	-0.161153	0.0335685	-0.0389709	-0.00105508	-0.00895106	-0.0667029	0.000423183	-0.0285621	0.0503929	-0.104578	-0.19635	-0.109768	-0.127336	-0.118163	-0.0896313	-0.169514	-0.128425	-0.145988	-0.127214	-0.0822405	0.00628358	-0.120963	-0.156578	-0.0801948
	-0.346735	-0.114438	-0.227511	-0.270372	-0.0509004	-0.0492455	-0.095089	-0.268899	-0.12425	-0.215305	-0.219745	-0.197031	-0.273107	-0.233986	-0.105011	-0.158672	-0.21768	-0.26737	-0.0781256	-0.308576	-0.180944	-0.175994	-0.172315	-0.121126	-0.100171	-0.235848	-0.0463299	-0.131657	-0.176623	-0.132983	-0.254545	-0.11137	-0.0689631	-0.132707	-0.336073	-0.373293	-0.24457	-0.256074	-0.237664	-0.126564	-0.330791	-0.360192	-0.282374	-0.227423	-0.228612	-0.216749	-0.337596	-0.250607	-0.180984
	-0.273818	-0.14157	-0.191448	-0.216313	-0.057064	0.0175793	-0.0429118	-0.263125	-0.0738024	-0.118627	-0.168628	-0.185463	-0.229586	-0.179038	-0.131513	-0.138048	-0.150181	-0.260014	-0.0377542	-0.237782	-0.147058	-0.174957	-0.113494	-0.0696769	-0.128048	-0.21786	-0.029674	-0.114686	-0.111044	-0.0960318	-0.22692	-0.0735206	-0.036702	-0.0664029	-0.296011	-0.329943	-0.233873	-0.229375	-0.22958	-0.13498	-0.265111	-0.281618	-0.255553	-0.212798	-0.206929	-0.197515	-0.322736	-0.242365	-0.168582
	-0.315781	-0.084497	-0.183828	-0.229906	-0.1488	-0.117981	-0.140832	-0.233875	-0.102073	-0.282588	-0.222203	-0.246708	-0.3121	-0.222473	-0.0483017	-0.305865	-0.0863398	-0.33194	-0.125489	-0.24531	-0.281176	-0.283395	-0.208629	-0.25889	-0.034704	-0.260052	-0.180693	-0.279676	-0.177545	-0.140291	-0.180823	-0.133095	-0.129575	-0.151581	-0.37807	-0.272258	-0.373869	-0.256198	-0.203479	-0.162917	-0.32332	-0.278728	-0.285699	-0.218269	-0.165474	-0.201657	-0.1454	-0.170271	-0.0593663
	-0.150541	-0.110434	-0.109819	-0.145074	-0.0153199	-0.0885597	-0.0975031	-0.124398	-0.101813	-0.167204	-0.118712	-0.0938492	-0.140157	-0.136697	-0.0740943	-0.0655441	-0.140867	-0.125074	-0.106628	-0.151556	-0.109556	-0.0628103	-0.109981	-0.0818775	-0.0803417	-0.157844	-0.0490917	-0.0791285	-0.132829	-0.07127	-0.0609908	-0.075509	-0.0636247	-0.0251994	-0.144782	-0.18613	-0.0908022	-0.166355	-0.131019	-0.0526882	-0.127522	-0.102279	-0.0867559	-0.0798134	-0.0245911	-0.15096	0.075871	0.0124384	-0.0861273
	0.0205029	-0.00116441	-0.0189592	-0.00785769	-0.0329418	-0.130962	-0.0880848	-0.0201829	0.0191879	-0.137795	-0.0344556	-0.0221678	-0.0166667	-0.0568631	0.0305962	-0.0524489	0.0177195	-0.00900301	-0.0915399	-0.0129911	-0.0841834	-0.0634465	-0.0581452	-0.0337543	0.0379023	-0.049221	-0.0530764	-0.0609116	-0.0485703	-0.0301659	0.0665897	-0.0152933	-0.0269246	-0.00873167	-0.0512709	0.0170101	-0.0701943	0.0148849	0.00781309	0.0417549	-0.0187437	-0.0515195	-0.105014	-0.0490952	0.00258055	-0.00659702	0.0116069	0.0402226	0.118075
	0.136486	0.0676045	0.053923	0.0532566	-0.0685013	-0.0970242	-0.056596	0.0528537	0.0170129	-0.0404058	0.034582	0.00877376	0.0377746	0.0040921	0.042421	0.0458745	0.0131313	0.0314585	-0.0873276	0.0511895	-0.054741	0.0314798	-0.0289721	-0.0175305	0.0148181	0.0366609	-0.0515692	-0.0231701	0.0162976	-0.0373707	0.0485772	-0.0198183	-0.0414411	-0.00704096	-0.00833709	0.0945269	0.0182581	0.0432635	0.0826953	0.199364	-0.0240244	-0.0517525	0.0697332	0.0937831	0.145584	0.0729373	0.0975917	0.132127	0.0742993
	0.111087	0.119771	0.067403	0.093842	-0.0417936	-0.128321	-0.0491693	0.0548593	0.0292926	-0.0164206	0.0188151	0.0382525	0.0412787	0.0445845	0.0678059	0.00167015	0.0561889	0.0871205	-0.0733866	0.0534147	0.00516381	0.0316723	-0.0185361	-0.00709634	0.056242	0.0464794	-0.0425167	-0.0144162	0.0387137	-0.0138198	0.0606909	-0.000229203	-0.0258129	-0.0210092	0.0349336	0.135608	0.019129	0.0379938	0.118689	0.160927	0.00311148	0.0443561	0.0121722	0.0445543	0.0645709	0.0659984	0.0636745	0.105342	0.0984884
	0.134953	0.085211	0.0290171	0.041274	-0.10794	-0.0676035	-0.0264059	0.0626948	0.0669748	0.0443929	0.0322166	-0.0288221	-0.00433952	0.0133894	0.0924716	-0.039916	0.0331002	-0.00708686	-0.0491812	0.0372279	-0.0131526	-0.0554081	-0.0183566	-0.0546091	0.0931288	0.0425234	-0.108736	-0.0595972	-0.0124477	-0.0625462	-0.00949401	-0.052896	-0.0716374	-0.0468281	0.00196474	0.134951	-0.0329669	0.0733739	0.0853627	0.0581474	0.00975122	0.0266112	-0.056547	0.000308166	-0.000250559	0.0348848	0.0391332	0.0343458	0.0740458
	-0.142061	-0.0826508	-0.0657359	-0.0953908	0.0129457	0.0312231	-0.00582748	-0.159922	-0.0815043	-0.0633478	-0.106955	-0.0641127	-0.114337	-0.135311	-0.0975217	-0.0377011	-0.151647	-0.126568	-0.0127085	-0.111568	-0.15941	-0.0387402	-0.059055	-0.045713	-0.136084	-0.0422898	0.00616751	-0.0454195	-0.0411204	-0.014348	-0.0770132	0.00354426	0.0244443	0.00471781	-0.188273	-0.16777	-0.0841443	-0.126433	-0.132008	-0.139385	-0.152618	-0.218168	-0.105473	-0.124757	-0.0888893	-0.114421	-0.115941	-0.171098	-0.0523722
	-0.137378	-0.00437477	-0.10973	-0.116244	-0.0310186	-0.0557215	-0.116365	-0.156619	-0.0479089	-0.215313	-0.092256	-0.087806	-0.105907	-0.145914	-0.0101226	-0.082432	-0.0460736	-0.108766	-0.0863169	-0.107579	-0.151842	-0.0819904	-0.106154	-0.0779767	-0.0127996	-0.132969	-0.0628981	-0.0937828	-0.0859767	-0.100699	-0.0936342	-0.105501	-0.120413	-0.0888937	-0.179634	-0.165258	-0.157394	-0.0994941	-0.113718	-0.0309915	-0.166011	-0.198173	-0.137937	-0.0967428	-0.0577811	-0.0903818	-0.128899	-0.0908568	-0.0570567
	-0.184602	-0.070957	-0.0847823	-0.110314	-0.027228	-0.0339686	-0.0698888	-0.190443	-0.00978595	-0.195152	-0.120966	-0.106574	-0.101113	-0.154486	-0.0121303	-0.102255	-0.0476042	-0.167694	-0.079064	-0.112454	-0.203799	-0.101716	-0.0793085	-0.0556846	-0.0418149	-0.0975789	-0.0323765	-0.0815216	-0.0741023	-0.0666998	-0.0950078	-0.0526451	-0.0665013	-0.0434979	-0.192338	-0.161247	-0.16048	-0.119675	-0.0972295	-0.0900596	-0.194493	-0.223411	-0.160114	-0.132334	-0.0771341	-0.135174	-0.120648	-0.140464	-0.019159
	-0.26635	-0.0887285	-0.227366	-0.271629	-0.0193783	-0.0796829	-0.11132	-0.210841	-0.183265	-0.16938	-0.267356	-0.177498	-0.191548	-0.171035	-0.151915	-0.133287	-0.28293	-0.230229	-0.132741	-0.250519	-0.18738	-0.162753	-0.193849	-0.112217	-0.207536	-0.260176	-0.0622629	-0.145957	-0.161296	-0.0012574	-0.103905	0.0045046	-0.0436852	-0.0959157	-0.366891	-0.257709	-0.172347	-0.297352	-0.194576	-0.195623	-0.269007	-0.298273	-0.222136	-0.313295	-0.246656	-0.33208	-0.23853	-0.302694	-0.0827905
	-0.232555	-0.0865252	-0.110257	-0.103186	0.0116157	0.0302073	-0.0238043	-0.213625	-0.0113597	-0.15809	-0.106568	-0.0828168	-0.132063	-0.126036	-0.0455755	-0.0588804	-0.0808928	-0.196681	-0.0510757	-0.182737	-0.155563	-0.0809495	-0.0641526	-0.0177123	-0.0670041	-0.134357	0.0266331	-0.0442314	-0.0596781	-0.019604	-0.135883	-0.0357454	-0.0291536	0.0233772	-0.167956	-0.2674	-0.130453	-0.170862	-0.179332	-0.0796596	-0.180473	-0.198401	-0.109643	-0.117238	-0.024249	-0.0288894	-0.158297	-0.177105	-0.128821
	-0.261165	-0.124136	-0.177014	-0.172687	-0.0971421	-0.0384734	-0.129917	-0.278224	-0.0469963	-0.225926	-0.215335	-0.170351	-0.201525	-0.224137	-0.052941	-0.163061	-0.125483	-0.265467	-0.133277	-0.219016	-0.247604	-0.20703	-0.152226	-0.11528	-0.0875802	-0.223958	-0.0791064	-0.149255	-0.121431	-0.177448	-0.175639	-0.151287	-0.157818	-0.0677835	-0.294668	-0.25341	-0.223969	-0.216374	-0.220885	-0.190114	-0.255636	-0.292736	-0.255498	-0.211801	-0.165717	-0.0741556	-0.211608	-0.238653	-0.138622
	-0.0193718	-0.0308439	-0.00610723	-0.0425298	-0.0201903	0.0382887	-0.0233383	-0.0861155	0.00658268	-0.0906475	-0.109454	0.00767962	-0.023537	-0.0508327	0.0191417	0.0103228	-0.077988	-0.0791394	-0.0464057	-0.0888843	-0.0493367	0.0204423	-0.0571441	0.0762252	-0.0285394	-0.0804541	0.0430117	0.0543118	-0.0193715	-0.00419583	-0.0997114	-0.00422564	-0.0419176	0.0271006	0.0881342	-0.128165	-0.012723	0.0130497	-0.094637	-0.0858952	0.0460472	0.0428345	-0.0686064	-0.0403273	0.0475094	0.140591	0.163789	-0.054181	-0.0377936
	-0.287961	-0.0717234	-0.178912	-0.210495	-0.0881552	-0.0892403	-0.155657	-0.22673	-0.116756	-0.21177	-0.198104	-0.190541	-0.226819	-0.195575	-0.0261572	-0.179839	-0.182148	-0.255263	-0.135056	-0.25791	-0.203014	-0.192873	-0.186278	-0.135862	-0.0282862	-0.236118	-0.0752537	-0.135902	-0.157791	-0.199291	-0.136587	-0.168205	-0.152481	-0.141677	-0.297232	-0.256589	-0.229091	-0.214749	-0.230975	-0.129593	-0.22256	-0.262559	-0.232572	-0.195251	-0.188951	-0.0926412	-0.260867	-0.172763	-0.134888
	0.0988944	0.113736	0.163245	0.143158	0.0192949	-0.0547245	-0.0137501	0.195009	0.0289076	-0.00177167	0.151956	0.186135	0.107882	0.114527	0.11427	0.0447518	0.14679	0.17829	0.0191409	0.131328	0.139666	0.119283	0.0786105	0.0114614	0.145874	0.0846604	-0.0176875	0.0308586	0.109344	0.102951	0.219934	0.0986737	0.0508815	0.0389632	0.181053	0.161212	0.0400384	0.0884621	0.181561	0.0717759	0.076568	0.1889	0.041373	0.0348924	0.0418261	0.0544127	0.149664	0.130959	0.242817
	0.210923	0.0509495	0.150891	0.110125	0.0390314	0.0287361	0.0797872	0.16389	0.0710181	0.107437	0.182906	0.141532	0.188807	0.141564	0.0466855	0.115101	0.172659	0.196428	0.0425354	0.173946	0.104587	0.124893	0.0896404	0.0667112	0.0940763	0.167646	0.0242496	0.0754353	0.0958913	0.0398249	0.15254	0.0365832	0.0983905	0.0567	0.178064	0.25623	0.0989326	0.133115	0.09725	0.122528	0.173138	0.171683	0.144971	0.134351	0.096641	0.0866808	0.160863	0.168214	0.147412
	0.133342	0.0935378	0.148063	0.157279	0.0750607	0.0610095	0.0650458	0.140809	0.0871112	0.0654902	0.204477	0.18888	0.160965	0.115781	0.104736	0.122426	0.215811	0.189295	0.0662215	0.125292	0.110551	0.168994	0.129732	0.107186	0.114817	0.133182	0.0634346	0.114984	0.186646	0.0895044	0.2106	0.0728109	0.107421	0.0635358	0.236011	0.161626	0.140622	0.157594	0.139465	0.0964293	0.177608	0.227554	0.155074	0.133624	0.109544	0.0608614	0.194789	0.168887	0.182617
	0.118229	0.0969034	0.138346	0.11431	0.077403	0.0448666	0.108699	0.101494	0.100899	0.0622204	0.195785	0.177251	0.132775	0.107952	0.108591	0.128556	0.196345	0.16336	0.078757	0.108062	0.0936446	0.16074	0.120624	0.081782	0.0987042	0.134604	0.074277	0.102949	0.141605	0.0712023	0.166865	0.0614553	0.0741405	0.0749386	0.21746	0.147615	0.143166	0.147582	0.119081	0.109628	0.154603	0.19389	0.204449	0.164148	0.125324	0.045722	0.14576	0.169949	0.159853
	0.116483	0.0227311	0.0885514	0.0487714	0.0291129	0.0454935	0.0980944	0.0987701	0.0685762	0.0676336	0.154161	0.134043	0.109589	0.0909469	0.0553468	0.061202	0.136031	0.172324	0.062593	0.0873048	0.165074	0.0787709	0.0891065	0.0530881	0.123082	0.102641	0.0335319	0.0644508	0.0543694	0.0619705	0.0820225	0.0423525	0.0896895	0.0493193	0.158755	0.122112	0.0568874	0.0980784	0.0461857	0.0313552	0.135396	0.150938	0.0700385	0.0837459	0.00557821	0.0185545	0.107716	0.0736515	0.0603249
	0.13118	0.11984	0.121578	0.164479	0.0667054	0.0187559	0.0756126	0.0900331	0.0944661	0.0641135	0.164835	0.132415	0.137045	0.111862	0.079889	0.122789	0.167731	0.159756	0.0738874	0.125263	0.065676	0.141641	0.115589	0.0592022	0.0859981	0.140252	0.062321	0.0993024	0.113679	0.0881068	0.194213	0.0894039	0.0553644	0.0750426	0.207511	0.195031	0.14126	0.0961082	0.136813	0.163746	0.169937	0.187222	0.280014	0.182395	0.205314	0.0615875	0.156035	0.198883	0.187901
	0.101435	0.0743079	0.11298	0.0494974	0.0835456	0.0786437	0.109876	0.110222	0.0835317	0.0344888	0.172938	0.182067	0.126257	0.0910298	0.132939	0.0944844	0.18987	0.172582	0.0979547	0.0867072	0.090432	0.132319	0.0940279	0.105545	0.139715	0.0973257	0.099422	0.0873394	0.106013	0.115915	0.100827	0.0733591	0.0890084	0.0641819	0.15782	0.105205	0.0877604	0.101208	0.0702404	0.0442582	0.131655	0.156257	0.0776822	0.103708	0.0281563	0.00974576	0.0894162	0.101012	0.0618566
	0.108049	0.155475	0.117223	0.0822154	0.0142455	-0.0413247	0.0156714	0.131018	0.073611	0.0225026	0.121304	0.149647	0.0712922	0.099034	0.102909	0.0410488	0.185774	0.156415	0.0137409	0.0547462	0.0943294	0.0867006	0.0469271	0.0625524	0.163082	0.0833811	0.0103949	0.0595183	0.119262	0.0440777	0.111127	0.0340436	0.0246906	0.0341331	0.157088	0.138239	0.0420954	0.0924498	0.127971	0.140443	0.0948931	0.14891	0.0904775	0.159964	0.0998271	0.136866	0.0637643	0.136264	0.1054
	0.195002	0.124409	0.171772	0.136617	0.0529336	0.0461954	0.0958755	0.152317	0.140024	0.11712	0.224353	0.203984	0.203654	0.157629	0.111003	0.170287	0.261773	0.216146	0.0813283	0.184767	0.112008	0.172153	0.124946	0.12556	0.144053	0.172706	0.0734881	0.136705	0.198565	0.10595	0.181452	0.107472	0.0933034	0.0476512	0.205356	0.19929	0.163908	0.133703	0.145461	0.180088	0.197336	0.167152	0.162437	0.213348	0.144812	0.12838	0.101057	0.161179	0.109103
	0.159462	0.124222	0.14155	0.176262	0.0520519	0.0319075	0.0974894	0.108979	0.113226	0.0806027	0.209026	0.150775	0.167525	0.121599	0.112752	0.14326	0.205749	0.192731	0.0805917	0.124729	0.0778695	0.160731	0.115641	0.0717873	0.100306	0.14535	0.0698723	0.113654	0.139169	0.0760688	0.200058	0.0514909	0.0760316	0.0685471	0.221612	0.172429	0.15912	0.163774	0.173073	0.173837	0.203775	0.226222	0.28888	0.199778	0.212076	0.0797675	0.183048	0.216957	0.184583
	-0.0564733	-0.0586947	-0.101427	-0.109221	-0.0586668	0.0628604	0.0713922	-0.028451	0.0739675	0.101844	0.0175172	-0.0350098	-0.0541035	-0.0667886	0.0479377	-0.0899521	0.0555578	-0.0130288	0.0423081	-0.0957258	-0.0165706	-0.0841571	0.0157467	-0.0268151	0.10209	0.00169407	-0.0348517	-0.074793	-0.0252735	-0.0620931	-0.173493	-0.0996153	-0.0223321	-0.0461338	-0.0398318	-0.0976322	-0.093009	-0.0119859	-0.105896	-0.0894428	-0.0517704	-0.0707517	-0.0906877	-0.0145073	-0.112283	0.0232666	-0.0939069	-0.0938609	-0.0900655
	-0.018655	-0.0566438	-0.100583	-0.0782638	-0.0759522	0.0245588	0.0308717	-0.060206	0.0853061	0.0674849	0.011413	-0.0778255	-0.0416507	-0.0479014	0.0652244	-0.0996955	0.111778	-0.0118175	0.0251087	-0.0303814	-0.000285291	-0.115946	0.0153923	-0.0311361	0.147935	-0.03705	-0.0551661	-0.0691863	-0.0555813	-0.104365	-0.147211	-0.114853	-0.0727446	-0.107989	-0.0550358	-0.063325	-0.120401	-0.00448247	-0.0885079	-0.049433	-0.0130575	-0.0574354	-0.124223	-0.045094	-0.0844719	-0.00195562	-0.158868	-0.0818961	-0.130624
	0.204095	0.194349	0.215047	0.131536	0.072824	0.0665237	0.0936752	0.118525	0.0732063	0.0978183	0.220064	0.210852	0.204974	0.106271	0.119994	0.164602	0.261758	0.262226	0.0804219	0.166691	0.0362235	0.203075	0.10059	0.10322	0.12475	0.162935	0.0818572	0.14207	0.200322	0.107421	0.116863	0.107405	0.047352	0.0344758	0.19681	0.209204	0.119595	0.107942	0.170241	0.100607	0.193891	0.194376	0.108189	0.167967	0.0893331	0.0980322	0.159895	0.146352	0.129287
	0.149926	0.150043	0.21784	0.139837	0.052903	0.0966175	0.115708	0.0420838	0.0411648	0.117666	0.207818	0.180839	0.171019	0.0665243	0.0758737	0.151787	0.214855	0.189983	0.100361	0.158401	0.0208074	0.178392	0.127017	0.101532	0.0715164	0.124639	0.0838938	0.112711	0.234546	0.0775639	0.12401	0.0739142	0.0609727	0.0205942	0.184585	0.153679	0.0981449	0.0801231	0.17836	0.0671101	0.153156	0.151959	0.0634061	0.12214	0.0555354	0.0850312	0.116862	0.0930814	0.114896
	0.144538	0.10448	0.108617	0.0361245	0.0269853	0.0432261	0.0839806	0.0988173	0.0856257	0.0696528	0.163604	0.129424	0.14648	0.0663713	0.07005	0.0834853	0.19774	0.176473	0.0386783	0.111118	0.106927	0.0976106	0.0799076	0.0619246	0.116869	0.104207	0.0392327	0.0748631	0.0870137	0.0941246	0.06355	0.0711911	0.0461535	0.0591481	0.141992	0.162462	0.0481558	0.0539791	0.0865731	0.0383543	0.147788	0.151844	0.0944218	0.0927096	0.0493424	0.0177994	0.0922998	0.099002	0.0448744
	0.077514	0.0705147	0.106289	0.12027	0.0932532	0.0216512	0.0842471	0.0852367	0.0501102	0.0447418	0.115442	0.142687	0.114996	0.114398	0.0428815	0.0999625	0.0977333	0.129554	0.074565	0.112191	0.117362	0.119058	0.0602973	0.127871	0.0447349	0.0880747	0.0951754	0.0979436	0.1159	0.0657799	0.109463	0.0850375	0.0367109	0.067286	0.167237	0.0914067	0.139448	0.0919456	0.118498	0.114415	0.136142	0.169657	0.174151	0.159255	0.127955	0.0572825	0.0392885	0.136308	0.0256184
	0.237938	0.259768	0.213565	0.185553	0.0690014	0.0348804	0.053132	0.174158	0.128118	0.0755232	0.217043	0.196822	0.291882	0.156391	0.104322	0.208632	0.265138	0.26275	0.0449619	0.215424	0.0690597	0.228624	0.100744	0.0741609	0.136121	0.168329	0.123809	0.146987	0.225297	0.16372	0.191338	0.13689	0.0696224	0.0837533	0.212464	0.267914	0.165091	0.150281	0.240399	0.154431	0.200241	0.210603	0.169739	0.177173	0.151152	0.096055	0.211239	0.200926	0.175644
	0.124183	0.120799	0.164114	0.154864	0.0434357	-0.0175413	0.0361488	0.121963	0.0546417	0.00792636	0.157709	0.165902	0.145179	0.0768371	0.110552	0.106058	0.178959	0.140382	0.0407528	0.12179	0.0637011	0.134495	0.0974545	0.055845	0.109211	0.0800952	0.0453939	0.0894938	0.138306	0.0615508	0.186609	0.0602669	0.0338244	0.0436402	0.176092	0.158085	0.1189	0.0721143	0.179072	0.134862	0.125735	0.160344	0.161863	0.121924	0.173552	0.0442344	0.1594	0.174033	0.155578
	-0.0149345	0.0381406	-0.00741262	0.00416814	0.0237834	0.0479927	0.0850343	0.0945471	0.072026	0.0545248	0.0727931	0.061226	0.034479	0.065062	0.0559241	-0.000895975	0.115932	0.0986027	0.0661051	-0.00222113	0.128381	0.0091137	0.0270701	0.0363006	0.0905427	0.0233577	0.0261816	0.0037238	0.0284997	0.043697	0.00222287	0.0348736	0.0374861	0.0202249	0.0707768	0.0155034	0.0269854	0.0522065	-0.000243641	0.0501549	0.079891	0.087254	0.0351363	0.0554268	0.024368	0.00653434	-0.017734	0.0522173	0.0151213
	0.121172	0.100134	0.158191	0.0682689	0.0758792	0.0612192	0.110344	0.07942	0.0810232	0.0458923	0.19831	0.194961	0.149652	0.067679	0.100529	0.135367	0.206431	0.210316	0.0868357	0.12633	0.0455891	0.170505	0.0895613	0.105686	0.122134	0.103771	0.0895255	0.106517	0.13376	0.092588	0.104599	0.0775384	0.0548933	0.0491991	0.148675	0.139324	0.0835194	0.0786543	0.108854	0.0347794	0.132392	0.135207	0.0771457	0.109288	0.0505011	0.0382863	0.109289	0.105623	0.0825095
	0.151855	0.0744565	0.129862	0.0814553	0.0719044	0.0328152	0.0794137	0.0801193	0.0846695	0.0761898	0.167126	0.159202	0.158506	0.0669093	0.0757112	0.120538	0.172297	0.191929	0.0807003	0.138689	0.0716933	0.156947	0.10833	0.0906019	0.0779366	0.104451	0.0903243	0.115068	0.134581	0.119774	0.12972	0.108295	0.0836719	0.0447685	0.174287	0.124675	0.0925343	0.0916897	0.121236	0.0607492	0.111185	0.132728	0.0709025	0.0670366	0.0361068	0.00644058	0.176301	0.0775589	0.116979
	0.0705754	0.0999092	0.0877814	0.087206	0.0753844	0.0607995	0.100765	0.18981	0.0844886	0.0631219	0.177031	0.130561	0.123771	0.147766	0.143288	0.0534392	0.162071	0.208034	0.0635343	0.0825553	0.224605	0.092335	0.102876	0.0801332	0.174147	0.109089	0.0833524	0.0831027	0.0992973	0.0762078	0.0987103	0.0676463	0.0398885	0.0727068	0.161841	0.13152	0.112092	0.100753	0.113373	0.140521	0.122992	0.171905	0.191094	0.146097	0.149004	0.0364819	0.0294796	0.125729	0.0395653
	0.0606244	-0.0374354	-0.0215972	-0.00458448	0.00443082	0.0869272	0.0693945	0.045129	0.033568	0.119211	0.102849	0.0468567	0.0309654	0.0279325	0.0454045	0.00293617	0.0469506	0.0573428	0.0862435	0.0369149	0.0472447	0.0229384	0.0848938	0.0205493	0.0749301	0.0292323	0.00326364	-0.0183704	0.0321904	0.0198012	0.0170164	-0.00239287	0.0239359	0.00998016	0.0822023	0.0217986	0.0324598	0.062674	-0.0120354	-0.0200376	0.084669	0.0294084	0.0341267	0.0252843	-0.0356155	0.0738981	0.00876394	-0.020088	-0.0210734
	0.287606	0.24272	0.236727	0.17189	0.0722091	0.0187902	0.0742783	0.188778	0.081443	0.0833307	0.208698	0.201514	0.228703	0.137473	0.0890553	0.159613	0.244438	0.285709	0.0632124	0.183128	0.0981564	0.204518	0.122674	0.0296559	0.10901	0.160353	0.0511671	0.114211	0.192187	0.1262	0.150562	0.135679	0.0555492	0.0417479	0.233241	0.237208	0.124566	0.128558	0.247539	0.135858	0.211921	0.257072	0.135182	0.17018	0.121164	0.0885144	0.246188	0.183056	0.14425
	0.182045	0.0724183	0.145226	0.117615	0.0881817	0.0620058	0.0973167	0.115162	0.114497	0.107767	0.220733	0.20653	0.196577	0.107026	0.110907	0.154527	0.208872	0.22568	0.063935	0.168703	0.088846	0.184725	0.132165	0.109201	0.124846	0.149845	0.109427	0.149388	0.142592	0.124304	0.176166	0.0914095	0.105119	0.0788549	0.220267	0.181966	0.138592	0.118645	0.155356	0.0972145	0.196823	0.184373	0.147688	0.148664	0.110045	0.0855239	0.21508	0.148867	0.138216
	-0.0710681	-0.0573359	-0.110833	-0.10095	-0.0435707	0.029343	0.0443092	-0.0993198	0.117017	-0.000457455	0.023483	-0.0589644	-0.0549456	-0.078718	0.0860132	-0.0593229	0.106493	-0.00699501	0.0313379	-0.0931339	-0.068668	-0.0820619	0.00163704	-0.0210983	0.121026	-0.0569649	-0.0346514	-0.0446106	-0.0535142	-0.0959682	-0.143095	-0.108057	-0.0671606	-0.0901418	-0.0615945	-0.0887609	-0.0857269	0.00546845	-0.0776688	-0.026052	-0.0239625	-0.0716866	-0.0676542	-0.0467165	-0.0447371	-0.0589047	-0.121793	-0.0408403	-0.0896816
	0.0582061	0.0307934	0.0534802	0.0123342	0.0232847	0.0296424	0.0708678	0.0733914	0.0494627	0.0334465	0.123225	0.105354	0.0636028	0.0323298	0.0535446	0.0373117	0.124822	0.1182	0.0287822	0.0455808	0.0775879	0.0793016	0.0450423	0.0515001	0.0952759	0.0426328	0.0367748	0.0202331	0.0502177	0.0441433	0.056571	0.0271622	0.0782752	0.0540904	0.106718	0.056647	0.0236171	0.041958	0.0193884	-0.00401364	0.076813	0.11672	0.0425311	0.0408759	0.00530606	-0.0266287	0.0667043	0.0573882	0.0581157
	0.0828312	0.0682847	0.117096	0.080611	0.095689	0.0749868	0.116488	0.0851246	0.0912598	0.0737275	0.177545	0.170386	0.124002	0.103408	0.0992363	0.118255	0.189593	0.15623	0.0862646	0.107653	0.102339	0.147868	0.115788	0.10776	0.113931	0.0958086	0.0852964	0.118058	0.135835	0.0628608	0.153053	0.0563819	0.083764	0.047023	0.161321	0.120341	0.115048	0.0911524	0.0954242	0.0811753	0.159166	0.163455	0.158096	0.0959726	0.0851796	-0.00274468	0.114873	0.12925	0.143065
	0.0373362	0.0427723	0.0663618	0.0565895	0.0779225	0.079455	0.104939	0.0779159	0.0581604	0.0732306	0.158218	0.116252	0.0572093	0.076949	0.0582593	0.0548268	0.128577	0.119685	0.0777471	0.0506278	0.108724	0.0920125	0.0889554	0.0782453	0.0706893	0.0676723	0.0692566	0.0419738	0.0767804	0.05446	0.0901441	0.0344464	0.0655895	0.049027	0.172301	0.0668086	0.0831947	0.067568	0.0479339	0.0360859	0.103781	0.162128	0.144151	0.110606	0.0504144	0.0159992	0.0453611	0.0926741	0.0206166
	0.0362325	0.0604204	0.0534061	0.042315	0.0199108	0.0285181	0.103409	0.0594123	0.0605873	0.121643	0.114357	0.0942295	0.0448532	0.0505301	0.0722778	0.0236072	0.119726	0.0969099	0.081539	0.0348267	0.085285	0.0294759	0.0977696	0.0549641	0.0925049	0.0673614	0.0082522	0.0224947	0.0751296	0.0308171	-0.00489256	0.0227332	0.0336971	-0.0174585	0.103826	0.0395792	0.0645249	0.0737721	0.0386127	0.011534	0.0953483	0.111925	0.0149573	0.11635	-0.027039	0.0320872	0.0223473	0.0522231	0.00751375
	0.0291709	0.0597711	0.0376316	0.0562748	0.0715438	0.0204589	0.0787738	0.0948065	0.0929126	0.0417054	0.118798	0.138653	0.0910359	0.0846443	0.0489234	0.0714088	0.133785	0.138183	0.048239	0.056673	0.131981	0.0894912	0.0789467	0.0882035	0.0750326	0.0575456	0.060943	0.0506033	0.0655288	0.068379	0.103657	0.0749767	0.0589607	0.0536748	0.16375	0.0899233	0.0809488	0.0546553	0.0528974	0.0444563	0.12802	0.146525	0.15333	0.0978755	0.0796227	-0.00989529	0.0383203	0.0879201	0.0416821
	-0.101509	0.0476376	-0.103112	-0.0338211	0.0144764	0.0528508	-0.0497681	0.027925	-0.0491991	-0.130613	-0.12375	-0.0837692	-0.0936723	0.0398282	-0.114905	-0.0619186	-0.101363	-0.116155	-0.0589516	-0.161768	0.0489323	-0.0792921	-0.0309811	-0.0237944	-0.144044	-0.139819	0.0130428	-0.0729752	0.00323906	0.114395	-0.0741438	0.0786818	-0.0161238	0.0884153	0.0502062	-0.107671	-0.0651513	-0.03862	-0.0694745	-0.126675	-0.0718299	0.105593	-0.0834779	-0.14785	-0.0774191	0.00726045	0.0163426	-0.119217	-0.0592777
	-0.24177	-0.119381	-0.214753	-0.182657	0.0127045	-0.0401621	-0.0651544	-0.0782658	-0.112773	-0.143157	-0.139905	-0.0732908	-0.157476	-0.0622059	-0.0666756	-0.131272	-0.17141	-0.110554	-0.0748681	-0.254446	0.0204566	-0.143524	-0.105474	-0.0491489	-0.10279	-0.199062	-0.0128106	-0.0928205	-0.102431	0.0491162	-0.023526	0.0598404	0.0815321	0.0275915	-0.0918488	-0.203638	-0.098577	-0.160549	-0.158324	-0.0960973	-0.110096	0.0291595	-0.163971	-0.201827	-0.196068	-0.190695	-0.176313	-0.147996	-0.0186977
	-0.0752322	-0.143559	-0.101937	-0.0435882	-0.0031083	0.0032152	-0.0305604	0.0468175	0.0179743	-0.117693	-0.0698887	0.00302872	-0.0483592	0.0646	-0.0486144	-0.0446009	-0.0310729	-0.0343907	-0.0202076	-0.106561	0.120463	-0.0471897	0.00820252	0.0276762	-0.0427849	-0.0680846	0.0223067	-0.00666064	-0.0358156	0.0816829	0.0626716	0.0365622	0.137659	0.183309	0.091248	-0.0781987	-0.008622	-0.00317012	-0.115607	-0.0554178	-0.0251546	0.114097	0.014753	-0.100789	-0.0343536	0.0218797	-0.00618931	-0.069652	0.0787076
	-0.0642396	0.023291	-0.0812155	-0.122613	-0.06219	-0.0681019	-0.110448	-0.0694903	-0.168756	-0.106759	-0.224256	-0.123389	-0.184541	-0.0857802	-0.203962	-0.169042	-0.213685	-0.175516	-0.166915	-0.175304	0.0320774	-0.145781	-0.120343	-0.0807882	-0.21806	-0.171193	-0.0986193	-0.0983403	-0.0454658	-0.0342525	-0.115206	-0.0293027	-0.0541188	-0.0372472	-0.11574	-0.0911065	-0.141655	-0.157039	-0.0985052	-0.116338	-0.13763	-0.0378763	-0.134446	-0.0595954	-0.0980823	-0.00393616	-0.107947	-0.0931328	-0.115515
	0.0347115	-0.062454	-0.146547	-0.103103	-0.176949	-0.0601744	-0.131658	-0.0298591	-0.0870114	-0.178247	-0.16299	-0.112538	-0.191862	-0.0690519	-0.0333958	-0.258151	-0.0289558	-0.176351	-0.133676	-0.160078	0.0295882	-0.217517	-0.138296	-0.0749825	0.0114669	-0.175262	-0.112834	-0.137433	-0.0977264	-0.0970566	-0.159707	-0.0957612	-0.0814828	0.00969446	-0.0359638	-0.14142	-0.268096	-0.0772945	-0.119653	-0.0982564	-0.128723	0.0660913	-0.102624	-0.103352	-0.047521	0.0368944	-0.0134207	-0.0599852	-0.0780267
	-0.089185	-0.104306	-0.135905	-0.101958	-0.0558219	0.0620867	0.0912973	-0.0304985	-0.000302234	0.0850832	-0.0267003	-0.0880532	-0.13277	-0.0548501	-0.00944569	-0.111914	-0.0632529	-0.0862103	0.0341145	-0.0787229	0.0440386	-0.130581	0.0457116	-0.0673549	0.0468233	-0.0400984	-0.049551	-0.0991434	-0.119989	-0.0544177	-0.15545	-0.0695346	-0.0526438	-0.0389932	-0.102967	-0.0844886	-0.120241	-0.0650953	-0.108998	-0.145054	-0.102044	-0.0816606	-0.147683	-0.134768	-0.182646	-0.0460356	-0.139801	-0.182432	-0.103001
	-0.140767	-0.0742256	-0.177425	-0.133738	-0.0433578	-0.0503659	-0.0634688	-0.0807855	-0.0343964	-0.119397	-0.0724947	-0.129314	-0.120159	-0.079813	-0.00721438	-0.107178	-0.0847484	-0.116254	-0.0472999	-0.140073	-0.0311593	-0.133639	-0.0735472	-0.104109	0.0228977	-0.149902	-0.058821	-0.125119	-0.134781	-0.101313	-0.129214	-0.110681	-0.10315	-0.0900824	-0.115632	-0.139668	-0.141512	-0.0968291	-0.121296	-0.108423	-0.105894	-0.084991	-0.126243	-0.125698	-0.108312	-0.104224	-0.127535	-0.067644	-0.105396
	-0.200712	-0.080051	-0.182123	-0.180989	-0.023729	-0.0435949	-0.0270464	-0.13113	-0.0921105	-0.0686916	-0.160567	-0.131807	-0.158796	-0.11888	-0.0545145	-0.111594	-0.159926	-0.148715	-0.0817069	-0.214588	-0.066092	-0.122185	-0.0927134	-0.112297	-0.059213	-0.169148	-0.0557466	-0.118103	-0.131817	-0.078534	-0.12705	-0.0752812	-0.0354443	-0.0918509	-0.166807	-0.18638	-0.139419	-0.14167	-0.133972	-0.138078	-0.160623	-0.143961	-0.166158	-0.173319	-0.162148	-0.156424	-0.152796	-0.157852	-0.0706322
	-0.0219796	0.046794	-0.0315887	-0.00358607	-0.0080763	-0.0339904	-0.0303183	0.114653	-0.0173187	0.000736608	-0.022748	0.0143271	-0.0230037	0.145976	-0.01208	-0.0561701	-0.0397817	-0.00439383	-0.00312568	-0.078131	0.192306	-0.0404726	0.0494769	-0.0118408	0.000324707	-0.0380528	-0.0308838	-0.019624	-0.0311154	0.12584	0.00778539	0.231917	0.0612015	0.0163233	0.0787677	0.179315	0.0725007	0.039329	0.0299472	0.0227135	0.171203	0.230253	0.0427232	0.07228	-0.0328502	-0.0154532	0.0416845	0.0808966	-0.0198502
	-0.0729147	-0.0964626	-0.144643	-0.0767711	0.0380238	0.00694852	-0.0697783	0.0571259	-0.0624234	-0.134327	-0.107492	-0.0214911	-0.0944917	0.0271195	-0.0929397	-0.0715354	-0.108311	-0.060576	-0.0628429	-0.162383	0.170941	-0.0845574	-0.00980948	0.0071618	-0.0967643	-0.13196	0.0106238	-0.0358609	-0.0617985	0.142651	-0.0166693	0.131782	0.0933634	0.158377	0.0734371	-0.059321	-0.0262161	-0.0547764	-0.118512	-0.06443	-0.0467329	0.140538	-0.0447689	-0.110094	-0.0569097	-0.02403	0.0176064	-0.0662911	-0.0186568
	0.234591	0.0337054	0.0274129	0.0836594	0.0378899	0.00201238	0.00492108	0.189291	-0.0319384	0.0720144	-0.0146899	0.0083986	0.0985867	0.132334	-0.0649256	0.0556116	0.0146349	0.129731	-0.0381118	0.0871331	0.198313	0.0435632	0.00523071	0.00421128	-0.0771984	0.108829	-0.0195592	0.0123387	0.0211372	0.0171627	0.0534342	0.0250148	-0.00297178	0.111386	0.211002	0.251853	0.159009	0.135009	0.0717789	0.126519	0.188	0.274038	0.259096	0.250732	0.210139	0.237994	0.210295	0.249926	-0.00500167
	-0.117414	-0.0614687	-0.11065	-0.0743857	-0.00494016	-0.03338	0.0118128	0.0233884	-0.0643072	0.0358297	-0.0570911	-0.0677247	-0.0543947	0.0435467	-0.00688063	-0.0536811	-0.0856321	-0.0553794	-0.00119629	-0.104729	0.0885229	-0.0705341	-0.0302369	-0.034649	-0.0153941	-0.0713797	-0.0440558	-0.0657938	-0.0831205	-0.0294473	-0.00207801	-0.01523	-0.00969584	-0.0335774	0.000839954	-0.0284891	-0.0130355	-0.0433623	-0.0156607	0.0527249	0.0179978	0.0871537	0.102134	0.0306905	0.0429725	-0.0698789	0.00452661	0.149892	0.0123875
	-0.24277	-0.0517757	-0.120937	-0.164122	0.0241547	-0.0430681	-0.0572903	-0.0528618	-0.15108	-0.103412	-0.144908	-0.00366026	-0.158212	0.0337999	-0.0827286	-0.129055	-0.201444	-0.127566	-0.0398603	-0.221087	0.191982	-0.128043	-0.0705555	0.0119847	-0.0800163	-0.186252	-0.00320465	-0.0289009	-0.00607993	-0.0403964	-0.0726892	-0.0184789	-0.0265287	-0.0835838	-0.100955	-0.179152	-0.118904	-0.166458	-0.12121	-0.117635	-0.144186	0.0176637	-0.155663	-0.182234	-0.232828	-0.23199	-0.315622	-0.147627	-0.108247
	-0.0105977	-0.014523	-0.0820213	-0.0426176	0.0598816	0.0818102	0.0145957	0.0713304	-0.0138938	-0.0643483	-0.0142715	0.0911048	0.0132776	0.136479	-0.033474	-0.0295524	-0.0241107	0.0717952	-0.00194047	-0.0881592	0.414228	-0.0034672	0.034888	0.0993768	0.0178768	-0.107556	0.0915548	0.0575232	0.036048	0.0745479	0.00522809	0.057614	0.0335007	0.0648997	0.156254	-0.0496735	0.00789389	-0.0461549	-0.0713767	-0.0749375	-0.00334318	0.249512	-0.0680333	-0.117272	-0.100245	-0.0888936	-0.103415	-0.101426	-0.0713661
	-0.369268	-0.132869	-0.237752	-0.268774	0.0189782	-0.0361221	-0.0748378	-0.207811	-0.205385	-0.147294	-0.225693	-0.102651	-0.223227	-0.141913	-0.161712	-0.160058	-0.304547	-0.194608	-0.0889887	-0.299378	0.008563	-0.145811	-0.126829	-0.0437949	-0.162244	-0.283578	0.0152744	-0.0712465	-0.100783	-0.0478909	-0.139721	-0.028032	-0.0267578	-0.124704	-0.283924	-0.386237	-0.170692	-0.292466	-0.22705	-0.235919	-0.306649	-0.228412	-0.296592	-0.351958	-0.352543	-0.395736	-0.416616	-0.310328	-0.141312
	-0.309632	-0.11243	-0.307363	-0.265224	-0.0706275	-0.0830207	-0.149887	-0.178267	-0.17327	-0.223651	-0.231407	-0.216162	-0.301146	-0.160048	-0.113824	-0.247241	-0.184817	-0.27166	-0.134084	-0.322693	-0.0603064	-0.237625	-0.176361	-0.204243	-0.0904906	-0.290285	-0.0923472	-0.222128	-0.185704	-0.0974172	-0.161606	-0.0942642	-0.10494	-0.162005	-0.322609	-0.311072	-0.27625	-0.220134	-0.229097	-0.198466	-0.261045	-0.205442	-0.269782	-0.348641	-0.250087	-0.317189	-0.319473	-0.249022	-0.123863
	-0.106076	-0.07868	-0.183344	-0.195087	-0.0118346	-0.015619	-0.0863055	-0.0454657	-0.143423	-0.108515	-0.129549	-0.08394	-0.136279	-0.0337323	-0.111895	-0.115387	-0.189161	-0.0660678	-0.0935173	-0.170177	0.084721	-0.125445	-0.0846433	-0.0463932	-0.0909494	-0.183811	-0.0214017	-0.0867349	-0.0729641	-0.0103609	-0.075132	-0.00129955	-0.0365449	-0.0476183	-0.151194	-0.218621	-0.113104	-0.16995	-0.162524	-0.164574	-0.176139	-0.100298	-0.19122	-0.322606	-0.275944	-0.30114	-0.236124	-0.254981	-0.0881136
	-0.320591	-0.15116	-0.212155	-0.206846	0.0248355	0.0271549	-0.0600841	-0.167229	-0.145917	-0.185158	-0.229651	-0.0951847	-0.225073	-0.105822	-0.205722	-0.152444	-0.251703	-0.225406	-0.0778286	-0.26476	0.0754967	-0.182798	-0.097653	-0.0384347	-0.208304	-0.258435	0.0233347	-0.0754496	-0.0480137	-0.00609581	-0.130694	-0.0177735	0.00237993	-0.0122384	-0.241375	-0.397023	-0.174852	-0.25134	-0.26546	-0.258922	-0.315949	-0.181574	-0.261962	-0.354527	-0.301073	-0.273132	-0.365478	-0.348467	-0.13275
	-0.292852	-0.0324003	-0.17341	-0.212075	-0.00989315	-0.0516781	-0.0351305	-0.158108	-0.21337	-0.105674	-0.208988	-0.122612	-0.250472	-0.123486	-0.146124	-0.172528	-0.311784	-0.234316	-0.0754114	-0.263761	-0.0531043	-0.146405	-0.145276	-0.118633	-0.198086	-0.216645	-0.0609842	-0.113125	-0.129361	0.0527314	-0.141587	0.105846	-0.0215988	-0.117782	-0.283705	-0.22028	-0.154843	-0.280102	-0.110059	-0.198282	-0.241856	-0.207487	-0.209345	-0.241069	-0.285379	-0.277874	-0.254617	-0.243823	-0.124652
	-0.160229	-0.118508	-0.213435	-0.159235	-0.0169142	0.0170641	-0.0671165	-0.116296	-0.0911026	-0.116332	-0.171632	-0.130925	-0.123361	-0.111843	-0.130672	-0.135706	-0.17108	-0.169458	-0.0555757	-0.214988	0.0115302	-0.132594	-0.101725	-0.0435296	-0.120711	-0.171435	-0.0211746	-0.0785996	-0.103712	-0.0384477	-0.179214	-0.0709667	-0.0564691	-0.0020017	-0.131352	-0.255309	-0.136108	-0.149062	-0.199019	-0.132504	-0.180898	-0.0858883	-0.187358	-0.170649	-0.139124	-0.0690957	-0.0961819	-0.171396	-0.154348
	-0.31342	-0.121495	-0.244626	-0.180843	-0.013061	0.00133626	-0.0788579	-0.142931	-0.0929363	-0.178979	-0.217438	-0.153534	-0.183717	-0.121998	-0.128127	-0.140842	-0.20375	-0.189922	-0.0591274	-0.259857	-0.0468323	-0.142505	-0.12597	-0.057772	-0.147566	-0.216328	-0.0187818	-0.0767878	-0.13184	-0.057294	-0.169233	-0.0517833	-0.0542204	-0.0106275	-0.252255	-0.286724	-0.162209	-0.222843	-0.238311	-0.154063	-0.240152	-0.197898	-0.216155	-0.215545	-0.2205	-0.108202	-0.322408	-0.233383	-0.150107
	-0.157951	-0.0492954	-0.0722282	-0.0766473	0.0477508	0.045882	0.0302585	0.0286239	-0.109965	-0.0342754	-0.0409089	0.0616872	-0.101561	0.115025	-0.0584752	-0.0756533	-0.118644	-0.0148363	0.00767493	-0.128872	0.319719	-0.0533003	0.00860785	0.0888971	-0.0292224	-0.121257	0.0608179	0.0328593	0.0661307	0.0318572	-0.0233516	0.0445963	0.0293268	5.31549e-05	0.0663831	-0.128913	-0.0610642	-0.0901662	-0.0610445	-0.124617	-0.0772716	0.128942	-0.126145	-0.197921	-0.207443	-0.186877	-0.226138	-0.147359	-0.0828815
	-0.336761	-0.0780389	-0.199075	-0.161517	-0.00787887	-0.0539386	-0.0498089	-0.0851476	-0.10728	-0.0897806	-0.13447	-0.111987	-0.178938	-0.0639416	-0.049487	-0.125314	-0.19542	-0.14937	-0.047329	-0.232645	-0.00678751	-0.128419	-0.0963456	-0.0738928	-0.0603408	-0.1676	-0.0123826	-0.0587328	-0.117152	-0.0466109	-0.125282	-0.0278914	-0.038706	-0.115764	-0.193706	-0.21029	-0.111917	-0.196799	-0.150657	-0.0455491	-0.153913	-0.141874	-0.16662	-0.0768154	-0.17919	-0.103282	-0.267273	-0.0953223	-0.112132
	-0.106131	-0.213228	-0.156467	-0.129747	0.0225021	0.035603	-0.0496465	-0.0376859	-0.0747365	-0.131118	-0.134741	-0.0642834	-0.127536	-0.0187698	-0.109675	-0.0876387	-0.171552	-0.101298	-0.042527	-0.185905	0.11377	-0.0884531	-0.0513879	-0.0114512	-0.150383	-0.166463	-0.00951383	-0.0547076	-0.0910856	0.0471363	-0.0246436	0.0672983	0.102782	0.148024	-0.0225895	-0.223701	-0.0663222	-0.0983981	-0.189187	-0.136495	-0.132098	0.0557405	-0.119206	-0.203896	-0.116003	-0.0853018	-0.0175894	-0.128715	-0.00217947
	-0.200458	-0.0214618	-0.183528	-0.0904806	-0.0469344	-0.0558284	-0.0800549	-0.0724066	-0.15351	-0.148216	-0.20709	-0.130585	-0.217762	-0.0375479	-0.173994	-0.185489	-0.219738	-0.227894	-0.0947622	-0.246187	0.0329808	-0.195349	-0.116824	-0.107208	-0.191718	-0.224446	-0.0880924	-0.127225	-0.0751655	0.0274036	-0.0884207	0.0253549	-0.0322191	0.00810532	-0.0875668	-0.16482	-0.144979	-0.1789	-0.0823868	-0.13003	-0.167374	0.0484608	-0.152885	-0.172232	-0.148535	-0.0622075	-0.0275535	-0.126595	-0.0606583
	0.565157	0.259655	0.510694	0.434506	0.0374252	0.0106784	0.0699013	0.232799	0.130223	0.262979	0.275474	0.272277	0.386942	0.204265	0.144266	0.31015	0.268917	0.378059	0.0545013	0.447662	0.200886	0.356225	0.141942	0.214022	0.149015	0.371794	0.151079	0.328514	0.238546	0.011608	0.156633	0.0127186	0.00594221	0.0394753	0.445667	0.488468	0.326019	0.311023	0.402302	0.242713	0.386954	0.419865	0.325945	0.39851	0.278554	0.323172	0.331349	0.3473	0.117443
	-0.0978254	0.0816335	-0.0843986	-0.140603	-0.0317111	-0.102425	-0.100973	-0.0277489	-0.184436	-0.0848595	-0.149702	-0.110635	-0.149413	0.00132481	-0.118913	-0.134827	-0.224701	-0.163916	-0.110139	-0.18664	0.00250837	-0.142875	-0.15274	-0.132601	-0.143473	-0.182707	-0.0821028	-0.113142	-0.0333881	-0.0279586	-0.0563271	-0.0127424	-0.0633451	-0.170273	-0.148204	-0.0246955	-0.115979	-0.128781	-0.013837	-0.0822837	-0.0514573	-0.0112996	-0.109875	-0.0625406	-0.121555	-0.123509	-0.13246	-0.0498118	-0.0539468
	0.105879	0.249411	0.157489	0.15731	0.0399734	-0.00979418	0.0296803	0.203869	-0.00738926	0.086496	0.0725243	0.153376	0.0626042	0.252022	0.0252246	-0.00392118	0.188199	0.126148	0.0275894	0.0381301	0.264375	0.0451251	0.0491686	0.0827037	0.0278654	0.051235	0.0358718	0.0669696	0.250408	0.0481816	0.0718908	0.0704909	0.0200155	-0.00305444	0.336754	0.201717	0.102382	0.117728	0.199597	0.0388748	0.25036	0.517645	0.0944425	0.157644	0.0226386	0.135129	0.0653707	0.11968	0.0199203
	0.226621	-0.087617	0.054891	0.0929223	-0.0485695	-0.0485838	-0.0400554	0.139503	0.0329491	0.044886	0.0383657	0.0505951	0.041323	0.0726867	0.0499319	-0.00662038	0.0515995	0.0576724	-0.0511101	0.0368163	0.0871486	-0.00197448	0.0167965	-0.0193845	0.0429739	0.0526012	-0.0618564	-0.0310896	-0.0100784	0.0190777	0.107453	0.00690686	0.0765387	0.0723514	0.233331	0.172016	0.111952	0.175214	0.0773851	0.0840983	0.219127	0.317608	0.0820478	0.158193	0.144641	0.155753	0.369939	0.216989	0.168192
	-0.118075	-0.0108551	-0.00597258	-0.0823675	-0.00715646	-0.0844265	-0.028425	-0.11103	-0.0665447	-0.111319	-0.106506	-0.0435161	-0.142339	-0.0575893	-0.0429246	-0.0344226	-0.123533	-0.115992	-0.0687916	-0.135341	-0.083992	-0.0594721	-0.0882832	-0.0599582	-0.0318558	-0.113941	-0.0249178	-0.0534514	-0.0646904	-0.0471492	-0.0249161	0.0175203	-0.00788315	-0.0805744	-0.108594	-0.0447113	-0.0221454	-0.105083	-0.0620226	0.113456	-0.0378146	-0.0363166	0.183684	0.183041	0.168408	0.00235459	0.024204	0.128931	-0.0785565
	0.0644277	0.101839	0.0350529	0.127534	-0.0167359	-0.0177429	-0.0189123	0.0561099	0.054748	-0.0190115	0.0146421	0.0489524	0.0212493	0.102746	0.0278146	0.0084829	0.0505823	0.0148413	-0.0360925	-0.0153842	0.0646802	0.0124119	0.0223484	0.0514625	-0.000689504	0.0237911	-0.000515434	0.0506279	0.0513598	0.0294926	-0.0572418	0.0393056	-0.0361973	0.063081	0.264356	0.131325	0.0783802	0.153907	0.106074	0.261874	0.129778	0.293418	0.202222	0.40233	0.321803	0.502401	0.216672	0.345228	-0.0816976
	0.127133	0.168373	0.0614811	0.140503	0.00767003	-0.0909391	-0.0358059	0.11535	-0.00758365	0.0208794	0.0188674	0.0604174	0.0114385	0.130801	0.0390107	-0.00158209	0.050685	0.052679	-0.0249754	0.015014	0.159438	0.0114981	-0.0184073	-0.0176866	0.0504549	0.0329112	-0.0399605	0.0275792	0.0108978	0.0312037	0.0562695	0.0317761	-0.0528827	-0.00590682	0.288795	0.243004	0.127052	0.122842	0.185585	0.319662	0.238119	0.466857	0.27752	0.484693	0.34339	0.297843	0.266463	0.615946	-0.00939038
	-0.0168862	0.0474575	-0.00263296	0.0213579	-0.0523848	-0.0463316	-0.00918096	-0.00291415	-0.0170947	-0.0422622	-0.0318453	-0.0306383	-0.0399082	-0.00901587	0.0327992	-0.0404574	-0.0186034	-0.0509559	-0.0321531	-0.0587385	-0.0215486	-0.0422144	-0.0365085	-0.0653222	0.0156153	0.00907092	-0.0602268	-0.0684709	-0.063239	-0.0546205	-0.068819	-0.0349878	-0.054521	-0.0428985	0.0567497	0.0386959	-0.014021	0.0126339	0.0267567	0.211534	0.0248784	0.144276	0.0281159	0.219372	0.109922	0.199348	0.0749979	0.23674	-0.0101342
	-0.0680972	0.0292328	-0.0398901	-0.0339383	-0.0395584	-0.123443	-0.0850931	-0.0732458	-0.0779349	-0.122302	-0.102273	-0.0971851	-0.102971	-0.0628413	-0.0523122	-0.0714639	-0.10227	-0.106883	-0.0783377	-0.11832	-0.02957	-0.0734976	-0.0993993	-0.0948714	-0.0502377	-0.121777	-0.0875068	-0.0885961	-0.0911839	-0.0683091	-0.0137384	-0.0588978	-0.0811319	-0.0822246	-0.0270382	-0.0244213	-0.0297379	-0.0574098	7.86364e-05	0.131011	-0.0510084	0.0911201	-0.00985211	0.109928	0.0485931	0.0805893	0.126245	0.25143	-0.000280384
	0.0466041	-0.0530848	0.000815279	-0.0235523	-0.0467693	-0.0940602	-0.0939972	-0.0254027	-0.0149233	-0.0858192	-0.0604135	-0.0392088	0.00118195	-0.0587544	-0.0287497	0.00150726	-0.0339125	-0.0314376	-0.0861527	-0.0694673	-0.0325484	-0.0084694	-0.101087	-0.0171579	-0.0369725	-0.0742537	-0.0587562	-0.0439475	-0.0620795	-0.0313759	0.0363079	-0.0677466	-0.0113276	0.0201981	0.0531478	-0.0219481	0.0141137	-0.00320755	-0.0381248	0.0656392	0.053083	0.0929369	0.00193539	0.0710271	0.127092	0.0817964	0.430731	0.179458	0.0562926
	0.145793	0.173814	0.149347	0.251411	-0.0399334	-0.0355796	-0.0190571	0.25075	0.00776646	0.0430399	0.0759838	0.0751123	0.0215797	0.227472	-0.000139875	-0.0279347	0.110576	0.0530258	0.00587243	0.0268283	0.288105	-0.0122143	0.0560392	-0.00381985	0.0423449	0.0454283	-0.0608233	-0.00295234	0.109069	0.107638	0.0865156	0.106518	0.0209802	0.0897947	0.546878	0.245683	0.0639659	0.187758	0.273524	0.120273	0.252726	0.802804	0.124058	0.215495	0.21117	0.285171	0.53052	0.302494	0.0894297
	0.12871	-0.0368974	0.039006	-0.0229035	-0.0186262	0.00382038	-0.0191685	-0.0510405	-0.0188054	-0.0503498	-0.0635373	-0.0480997	-0.0047457	-0.0578327	-0.0730241	-0.00448148	-0.0249754	-0.0627218	-0.0380861	-0.0478686	-0.108852	-0.00920674	-0.0462448	-0.0247281	-0.0399432	-0.00095484	-0.0227977	-0.0514938	-0.0720002	-0.0634569	-0.0509444	-0.0881165	-0.0458432	0.024156	0.0385859	0.00375338	-0.0158695	0.0346287	-0.0572917	0.0105957	0.0554811	0.0362003	0.0682179	0.132134	0.160724	0.194541	0.296998	0.0984379	-0.0521113
	-0.0229958	-0.128188	-0.0171622	-0.0915687	-0.0454025	-0.0552337	-0.0687515	-0.092541	-0.0949717	-0.0675219	-0.0949349	-0.116077	-0.114282	-0.145123	-0.0792532	-0.0360725	-0.125928	-0.12382	-0.080524	-0.120393	-0.132495	-0.0558694	-0.0689681	-0.0891803	-0.102513	-0.110582	-0.0494733	-0.0697954	-0.111283	-0.066588	0.00966672	-0.0725956	-0.00629377	0.0238663	-0.0223467	-0.0929211	-0.0691266	-0.0769972	-0.0772816	0.0524266	-0.023066	0.0203222	-0.00186059	0.0820533	0.128573	0.0451542	0.492026	0.189556	0.013144
	0.0281401	-0.0177478	-0.0360445	-0.00643467	-0.0136222	-0.0736152	-0.0511205	0.07917	-0.0698532	-0.059795	-0.034333	-0.0159644	-0.0716957	0.021638	-0.053299	-0.04814	-0.0764885	-0.0499655	-0.0749576	-0.082114	0.0779505	-0.0434701	-0.0173472	-0.0660605	-0.0382629	-0.0758501	-0.0554669	-0.0600237	-0.0995721	0.0601852	0.0301506	0.0324151	0.0152578	0.0345327	0.134157	0.0644459	-0.0020618	0.0209703	0.07698	0.0568996	0.075445	0.307619	0.0473749	0.127861	0.124703	0.0766363	0.539048	0.230705	0.0309544
	0.173315	0.00238705	0.142418	0.167079	-0.039556	-0.0531536	-0.0195435	0.102747	0.0557332	-0.00626548	0.0354146	0.0584243	0.052272	0.0342324	0.0344743	0.064912	0.0959769	0.0568725	-0.0318689	0.0428983	0.0357988	0.0544216	0.00846716	0.00158234	0.0616158	0.0465017	-0.0473232	0.0112546	0.000676689	0.025956	0.126524	0.0415114	0.0459492	0.0843098	0.294979	0.191122	0.0980386	0.130034	0.187661	0.218409	0.227802	0.395491	0.181866	0.312796	0.3309	0.295704	0.74482	0.432511	0.170888
	-0.0689596	-0.0404494	-0.128831	-0.0994978	0.00791896	-0.0087924	0.0136623	-0.0368839	-0.0916071	0.0402095	-0.0939203	-0.105128	-0.0800413	-0.0571859	-0.0944558	-0.0857647	-0.145626	-0.108104	0.00119849	-0.113145	-0.0177016	-0.0897751	-0.0703064	-0.0726512	-0.0758842	-0.0939907	-0.0307965	-0.11506	-0.105892	-0.0654501	-0.116841	-0.0736966	-0.068797	-0.101605	-0.0998838	-0.0824228	-0.0439437	-0.0926446	-0.0700857	-0.0730782	-0.0238588	-0.00397641	-0.0474709	-0.00981778	-0.0604195	-0.0446284	-0.010168	-0.00521084	-0.124416
	0.116437	0.0102348	0.0352736	-0.0558504	-0.0289914	-0.0941	-0.0535923	-0.0488603	-0.109073	0.0255829	-0.062039	-0.0570393	0.0125808	-0.0616297	-0.0687022	0.0114247	-0.0518274	-0.0399907	-0.0717498	-0.0164817	-0.0996068	-0.0267812	-0.0903726	-0.0572458	-0.0422226	-0.0379045	-0.0947084	-0.0699045	-0.0674756	-0.11321	-0.0385962	-0.105946	-0.0785939	-0.0832175	-0.0108357	0.0782025	0.037905	-0.00706984	0.00703651	0.0258988	0.140459	0.0163781	0.072611	0.187744	0.086842	0.0828684	0.230544	0.194668	-0.0732319
	0.228021	0.0855517	0.0273704	0.1006	0.0652918	-0.006469	0.000931872	0.151957	-0.0370372	0.117469	0.025284	0.0431873	0.112074	0.146657	-0.0949724	0.0667139	-0.00164266	0.145623	0.0139359	0.10133	0.132448	0.0722441	0.0397211	0.0365303	-0.107206	0.082716	0.00754527	0.0483098	0.0660797	0.0569452	0.00295434	0.0485402	-0.00880385	0.0449582	0.260878	0.151301	0.162885	0.160786	0.0928899	0.10213	0.1967	0.336469	0.132438	0.271242	0.153028	0.264284	0.216558	0.20475	-0.0741178
	0.0177462	-0.0381767	0.0178859	0.0986338	0.051248	-0.035623	-0.00768335	0.0652079	0.0761938	-0.0936423	0.0666736	0.0301773	0.0988066	0.047963	0.0555723	0.103085	0.103278	0.07142	-0.016544	0.0485627	0.00929361	0.0913882	0.00193404	0.0239678	0.0255004	0.0339754	0.0177747	0.036694	-0.0124629	0.105339	0.226022	0.0677413	0.11019	0.120088	0.103655	0.109729	0.111743	0.0657752	0.101453	0.282303	0.123499	0.0931959	0.306052	0.0945395	0.344495	-0.0745397	0.244187	0.276661	0.283645
	0.0522289	-0.0375098	0.0284636	0.0151471	-0.108234	-0.0269419	-0.018466	0.065065	0.0208708	0.00327738	0.00620203	-0.000761418	-0.0828729	-0.0113021	0.0306281	-0.085429	0.000408616	-0.0491548	-0.00706508	-0.0399079	-0.00583661	-0.0562745	0.00599562	-0.0410999	0.0380986	-0.0317521	-0.0894084	-0.0639092	0.00463505	0.0578464	0.0778956	0.0513258	0.0579732	0.00596537	0.0897801	0.0509044	-0.0654564	0.0548612	0.0268634	-0.0540051	-0.000910939	0.117701	-0.0780686	-0.0690553	-0.0330336	0.103871	0.181006	-0.0109119	0.288892
	0.137153	0.112554	0.222221	0.269307	0.0800572	0.00606298	0.0191757	0.233346	0.0642102	-0.0073335	0.202952	0.21822	0.14706	0.157097	0.124914	0.175989	0.13018	0.194033	0.0129363	0.150961	0.194435	0.22457	0.112901	0.0485098	0.135768	0.153808	0.052532	0.166758	0.121465	0.190906	0.331918	0.175158	0.17035	0.170947	0.389954	0.245371	0.188811	0.236093	0.302512	0.278138	0.238475	0.352091	0.311487	0.192649	0.346272	0.161303	0.317499	0.300717	0.322795
	0.125189	0.106006	0.251568	0.279745	0.0280721	-0.0218844	0.0310077	0.215727	0.165629	0.0425947	0.17204	0.138667	0.165589	0.234237	0.0918174	0.161482	0.202502	0.156126	0.0493769	0.18104	0.173528	0.167519	0.0953476	0.151897	0.106888	0.130194	0.0588661	0.156158	0.206575	0.156872	0.390664	0.175927	0.172304	0.115814	0.341428	0.292263	0.187656	0.191268	0.269783	0.244561	0.235575	0.358831	0.236073	0.16739	0.227251	0.153739	0.284901	0.258838	0.450684
	0.0323748	0.00754072	0.0650108	0.115902	0.0241868	-0.0440094	0.0198438	0.130269	0.0877437	-0.0497728	0.098784	0.0618513	0.0719385	0.0424747	0.0903408	0.0829573	0.0968296	0.0843551	-0.0227281	0.0510347	0.0567186	0.101425	0.0390163	0.0155177	0.0694567	0.071827	-0.00624834	0.0277669	0.0155199	0.124528	0.241134	0.10426	0.132786	0.134012	0.148847	0.122831	0.0941103	0.112468	0.124581	0.294061	0.0945236	0.13942	0.270148	0.123032	0.339177	-0.0043156	0.277826	0.304762	0.280513
	0.0640085	0.064681	0.0884894	0.142726	0.0344521	-0.0420562	-0.0180104	0.0642905	0.0628493	-0.0628419	0.054542	0.0473172	0.0523525	0.049984	0.0453875	0.0588344	0.101016	0.0885274	-0.0243852	0.0499807	0.0231013	0.0749698	-0.00768077	-0.00227218	0.0593364	0.0488123	0.0104807	0.0617884	0.0198871	0.0261201	0.0650039	0.0345451	0.0152574	0.056247	0.176933	0.132979	0.0762262	0.12802	0.147745	0.259627	0.105675	0.186006	0.13963	0.199861	0.342558	0.188388	0.212051	0.264954	0.0727214
	-0.051953	-0.0724971	-0.0217281	0.0345847	-0.0608453	-0.0800533	-0.0556057	0.0085977	0.0382942	-0.127888	-0.0394826	-0.0443625	-0.0555732	-0.0253557	0.0125727	-0.0547273	0.0310476	-0.0814971	-0.0750976	-0.0709019	-0.0194025	-0.035884	-0.0571046	-0.0376794	0.0321511	-0.0527759	-0.0376471	-0.0406179	-0.0875435	0.0171036	0.0618923	0.0141934	0.0343445	0.0687774	0.102312	0.0325805	-0.0114295	0.026865	0.0430012	0.145746	0.0356404	0.125141	0.152589	0.0212216	0.298162	0.00877002	0.239408	0.205101	0.191384
	0.0803068	0.0552079	0.234695	0.272885	0.113942	0.00797887	0.0947345	0.143349	0.158283	0.0786625	0.182147	0.0898683	0.209476	0.151729	0.0616057	0.245605	0.241971	0.169793	0.107262	0.245367	0.0357855	0.237454	0.108128	0.107714	0.0555303	0.168843	0.123804	0.20917	0.163259	0.165579	0.379941	0.17512	0.183776	0.153214	0.218109	0.278109	0.213452	0.146887	0.278201	0.419379	0.203371	0.185965	0.375323	0.219559	0.53735	0.0840594	0.260784	0.399188	0.414345
	0.0838388	0.0756358	0.15764	0.242117	0.0813098	-0.0478696	0.0111563	0.106023	0.0944624	-0.0031623	0.096475	0.0795151	0.130465	0.122033	0.0652079	0.129613	0.148919	0.122756	0.000462423	0.103614	0.053024	0.123587	0.0515527	0.0423865	0.0570357	0.0959594	0.0445979	0.143339	0.0641571	0.0284814	0.13743	0.068808	0.0198262	0.0523342	0.237433	0.220696	0.174284	0.176174	0.207107	0.39238	0.206838	0.256217	0.267515	0.319579	0.469301	0.193932	0.22713	0.417475	0.123196
	0.0246646	0.0258698	0.153412	0.25454	0.125132	-0.0184268	0.037578	0.104607	0.10834	-0.00452895	0.111955	0.0344829	0.168064	0.105288	0.0557433	0.18438	0.152947	0.120183	0.0373135	0.164154	0.0258568	0.167851	0.0463	0.0577029	0.0417639	0.111018	0.104899	0.169203	0.0843206	0.0694879	0.260837	0.0888949	0.110702	0.0948924	0.179304	0.220513	0.2005	0.152147	0.234956	0.604017	0.159029	0.163999	0.385642	0.289345	0.712199	0.0934117	0.209403	0.507992	0.258297
	0.0592656	0.0507168	0.224306	0.256508	0.148933	0.0362402	0.0371696	0.178216	0.0627108	-0.00893511	0.236945	0.191486	0.154752	0.110221	0.115061	0.239568	0.134334	0.1911	0.0227158	0.183782	0.082614	0.295495	0.142214	0.0150735	0.0997014	0.177801	0.147563	0.225973	0.0820252	0.19295	0.271414	0.186248	0.202959	0.206494	0.216207	0.220426	0.204216	0.192295	0.284259	0.546995	0.153987	0.145957	0.437796	0.322681	0.737945	0.160913	0.240531	0.4287	0.220435
	-0.0564974	-0.0713374	-0.0134763	0.0206718	-0.0325513	-0.069458	-0.0546873	-0.0293863	0.0425443	-0.0955435	-0.0398548	-0.0568684	-0.0452832	-0.0187334	0.0222383	-0.0347011	0.0529242	-0.0794589	-0.0606829	-0.0790743	-0.0300458	-0.0184051	-0.0645953	-0.0494156	0.0359768	-0.045047	-0.0475228	-0.0556617	-0.0806155	0.0124948	0.00490076	-0.00166186	0.0240614	0.0467311	0.0895326	0.0228803	-0.0141949	0.02277	0.035549	0.222273	0.0719602	0.135551	0.171822	0.131934	0.34559	0.0516358	0.196826	0.251795	0.0945605
	-0.00941294	-0.0893798	-0.0175604	-0.0212026	-0.0747054	-0.0545351	-0.0406973	0.000462077	0.0346406	-0.0455036	-0.00617476	-0.0490974	-0.0744059	-0.0160171	0.0329557	-0.053186	0.0305511	-0.0685909	-0.0181162	-0.0740822	-0.0288705	-0.0363857	-0.011015	-0.0583784	0.0590111	-0.0398387	-0.0693913	-0.0801575	-0.0737943	0.00957144	0.0827941	-0.0165176	0.0368565	0.00313662	0.0602991	0.0414985	-0.0283171	0.0190922	0.00637836	0.115378	0.0449994	0.119744	0.080453	0.0233979	0.194045	0.0111649	0.195728	0.150675	0.176574
	0.227476	0.0212413	0.13797	0.0923679	0.0269926	-0.0386089	0.0165842	0.0803216	0.021643	0.016243	0.0578487	0.0383872	0.0843201	0.0249856	-0.00455883	0.0794386	0.0751318	0.0927401	-0.0311697	0.106565	0.0350607	0.095217	-0.0387979	0.0149923	0.040051	0.0791965	0.00993079	0.0559409	0.0052001	0.0453009	0.145245	0.0415582	0.103425	0.0559261	0.162112	0.241343	0.0921911	0.112353	0.133696	0.172464	0.267696	0.224792	0.189314	0.276451	0.210683	0.169541	0.239243	0.238212	0.0795349
	0.0274225	0.00894688	-0.0139395	-0.0126339	-0.00476534	0.0179354	-0.0383172	-0.0436336	0.0178653	-0.0760603	-0.0439217	-0.0208839	-0.0228357	0.00711252	-0.0217618	0.00543998	0.00861763	-0.0203349	-0.0306709	-0.0526067	-0.032596	-0.00326956	-0.0342444	0.0200137	-0.0442166	-0.0477984	-0.00181556	-0.0115334	0.00753174	-0.0136827	-0.0150907	-0.0229316	0.0339564	0.0741623	0.0242056	-0.0620298	-0.0179587	-0.00279222	-0.0439578	0.0314948	0.0330403	0.0153145	0.0930103	0.0941836	0.103643	0.123296	0.0374309	0.0159346	-0.00957352
	0.189256	0.0596373	0.201585	0.184534	0.0640202	0.0629322	0.0852517	0.180959	0.178141	0.0535865	0.171383	0.140633	0.176304	0.15175	0.147345	0.169459	0.222965	0.175157	0.0709723	0.207251	0.0845152	0.171519	0.129852	0.0827962	0.155744	0.178104	0.0970758	0.135102	0.11068	0.12999	0.3021	0.109493	0.259091	0.222885	0.241617	0.247696	0.126032	0.164805	0.197773	0.216679	0.179518	0.188177	0.221752	0.210843	0.240158	0.223673	0.275302	0.248675	0.361288
	0.0936722	0.133779	0.211301	0.194641	0.0826425	0.0293796	0.0519996	0.14588	0.110112	0.00672858	0.169745	0.140656	0.183365	0.162499	0.0958068	0.202822	0.205443	0.171705	0.0712777	0.147524	0.0647677	0.200666	0.0737318	0.14411	0.0809755	0.130173	0.143101	0.181898	0.180416	0.151133	0.317201	0.145993	0.145297	0.161015	0.245847	0.228052	0.170474	0.160139	0.197809	0.23365	0.190635	0.195279	0.267299	0.241479	0.232364	0.189	0.155351	0.224489	0.265279
	-0.0301397	0.0624529	0.0292517	0.0118049	-0.00245868	-0.0380701	-0.0351978	-0.0606694	0.0105841	-0.0944988	-0.0244124	0.0216149	-0.0546619	-0.0547906	0.0392743	-0.0213874	0.00858591	-0.062613	-0.0227421	-0.0883035	-0.0226076	0.0030648	-0.0432099	0.00445191	0.0590416	-0.0703229	0.00826541	-0.00890474	0.00221506	-0.0220672	-0.0912693	-0.0214268	-0.0221559	-0.0210015	0.0726717	-0.0337439	-0.00547379	0.0136845	0.0133869	0.0965474	0.0817271	0.0466053	0.0273489	0.196395	0.0839061	0.19212	0.011573	0.121585	-0.130807
	0.127075	0.0474336	0.0796369	0.0155445	0.0109604	-0.0289069	-0.00983345	0.0206415	-0.0131347	0.0019299	0.0331442	0.00261279	0.0411401	0.0186507	0.0395514	0.0416952	0.0754695	0.026135	0.0039817	0.0305311	0.00963159	0.0366798	-0.0111154	-0.0164801	0.0555717	0.0373581	-0.0122745	-0.00208768	0.0111242	-0.0358729	0.115242	-0.0300928	0.0834611	0.0311341	0.0884125	0.169817	0.0609092	0.0836055	0.0373713	0.161094	0.169988	0.150401	0.182704	0.254733	0.152849	0.125261	0.090908	0.211112	0.0896885
	0.024871	0.0417877	0.0535466	0.00735683	-0.0785173	-0.0787035	-0.0517961	-0.0564236	-0.0207472	-0.0678237	-0.0414913	-0.0829023	-0.0574324	-0.0943682	0.00424544	-0.0450081	-0.0408446	-0.0989008	-0.077953	-0.0223156	-0.13922	-0.0336992	-0.0719549	-0.0714583	0.00355082	-0.045883	-0.0926363	-0.0767214	-0.0402069	-0.0837101	-0.115217	-0.0856333	-0.0920121	-0.0510293	-0.0223322	0.0618125	-0.089684	-0.0103177	0.0066635	0.164756	0.0107663	-0.0211006	0.0564012	0.271316	0.200108	0.283414	0.0632137	0.232054	-0.112318
	-0.144697	-0.0243545	-0.0728617	-0.0703184	-0.0474178	-0.024196	-0.0582741	-0.177605	0.0022454	-0.145995	-0.122181	-0.0910866	-0.127403	-0.140043	-0.0393673	-0.0680627	-0.101422	-0.16112	-0.061819	-0.140856	-0.194585	-0.0936583	-0.0875333	-0.028255	-0.0824048	-0.147366	-0.0343511	-0.0555999	-0.0435577	-0.083661	-0.192074	-0.0832176	-0.0617992	-0.00398737	-0.114084	-0.175418	-0.124415	-0.0829469	-0.131087	0.0463637	-0.119733	-0.142837	-0.0579125	0.0690581	0.0910383	0.298751	-0.0375857	0.0151565	-0.124652
	0.352909	-0.00167947	-0.0376222	-0.0321698	-0.0503789	0.0599174	0.105953	0.078437	-0.0629451	0.409321	0.0478232	-0.0181464	0.036054	0.0997972	-0.011548	-0.0239921	-0.0701612	0.0891387	0.0490799	0.0975259	0.185652	-0.0243457	0.0298436	0.0183149	-0.000770663	0.10267	-0.0505282	-0.0291696	0.0124486	-0.0232839	-0.0927912	-0.0178646	-0.0380015	-0.0933405	0.123674	0.130303	0.0822951	0.077255	0.0476205	-0.0642885	0.131143	0.17902	0.00301562	0.00369653	-0.102113	0.0129381	0.0100434	-0.0230506	-0.089592
	0.34477	0.10224	0.171857	0.172565	-0.0260483	0.0281308	0.0253772	0.26887	0.0884691	0.118792	0.168853	0.102308	0.187178	0.192179	0.0957346	0.0947671	0.14037	0.229401	0.0313136	0.237886	0.163262	0.107514	0.0857486	0.0484845	0.0999089	0.223601	-0.0230008	0.0496589	0.0482247	-0.0125295	0.113976	-0.0101948	0.00528777	0.0594386	0.201261	0.430811	0.178077	0.241395	0.169903	0.216011	0.189884	0.197809	0.344844	0.303825	0.239511	0.234014	0.145466	0.277444	0.0662636
	-0.00482258	0.0328228	0.168896	0.156047	0.0850635	0.0258871	0.0701223	0.344298	0.161494	0.0753376	0.0890427	0.241947	0.212411	0.598086	0.0858602	0.0436585	0.186334	0.220032	0.0463795	0.140217	0.648785	0.0462314	0.0649239	0.467466	0.122752	0.0892126	0.108557	0.231452	0.33874	0.0565304	0.105986	0.116019	0.0503944	0.104204	0.282548	0.196045	0.169137	0.103672	0.0912603	0.0752	0.130267	0.298511	0.109851	0.0384994	-0.0151469	0.00657573	-0.0895094	0.0297362	0.00811481
	0.302126	0.0753722	0.0310014	0.0998326	-0.00846783	0.00579542	0.0154652	0.194617	0.04971	0.151824	0.115743	0.110556	0.168986	0.200813	0.0516363	0.0599406	0.113137	0.202321	0.0231798	0.158105	0.323319	0.0673362	0.0578326	0.0878608	0.103512	0.106842	0.0199404	0.0526064	0.0621621	0.0100219	0.0467669	0.0399014	-0.0300128	0.00201548	0.239941	0.240656	0.143693	0.144142	0.100173	0.0713199	0.206888	0.312916	0.107157	0.0943968	0.0458317	0.0768481	0.0478607	0.102168	0.00776235
	0.196919	0.112734	0.192337	0.235823	0.0664986	0.0554315	0.132822	0.298514	0.144785	0.156426	0.232899	0.154887	0.292513	0.274566	0.126562	0.170425	0.251282	0.281944	0.0816166	0.291135	0.247171	0.164708	0.131484	0.164029	0.140225	0.243996	0.085575	0.14285	0.161671	0.0920956	0.241979	0.0804175	0.0898704	0.115282	0.255859	0.368447	0.20434	0.182075	0.230909	0.212727	0.245698	0.250259	0.329617	0.230203	0.254022	0.134918	0.144421	0.229025	0.1683
	0.239973	0.0909368	0.0404209	0.135111	0.118666	0.0910473	0.0961602	0.217641	0.13035	0.228916	0.193535	0.117955	0.352757	0.266743	0.0668701	0.184824	0.209973	0.341524	0.105047	0.20524	0.309304	0.163114	0.127099	0.16948	0.0798102	0.115353	0.120183	0.123483	0.157675	0.0594704	0.0610061	0.0881368	0.0108778	0.0329709	0.242684	0.213393	0.216001	0.164787	0.109859	0.0546397	0.262965	0.249713	0.0758752	0.0422223	-0.000343848	0.0173454	0.000279424	0.0526994	0.00822381
	0.109438	0.0276022	0.0950485	0.11053	0.0550612	0.0449002	0.0074577	0.34322	0.0428138	0.0143975	0.105847	0.225819	0.131015	0.293301	0.0561124	0.00428868	0.0846055	0.272041	-0.00651005	0.0916716	0.653655	0.0289104	0.0875995	0.185469	0.133079	0.0657224	0.0591202	0.152564	0.124745	0.0469495	0.0651818	0.0566693	0.0486358	0.100338	0.354965	0.144779	0.138028	0.139773	0.0730239	0.0376916	0.160281	0.376439	0.109801	0.019451	0.0359179	0.0728697	-0.000430957	0.0416765	-0.0125615
	0.0992648	0.0376764	-0.0352996	-0.0207738	0.0564028	0.0478389	0.014673	0.155737	-0.00839023	-0.0152673	0.0401268	0.0649198	0.034947	0.110985	-0.0175749	-0.025136	0.0306911	0.144317	0.019836	-0.0269545	0.27171	0.00465959	0.0418997	0.00945323	0.011821	-0.0208525	0.0314912	0.0072772	0.0327518	0.0802961	-0.00658553	0.0640068	0.0185883	0.0564661	0.0922628	0.00537458	0.0305995	0.0575963	0.00198491	-0.0531477	0.049395	0.16469	-0.0162837	-0.0923392	-0.106311	-0.0863343	-0.052888	-0.0812195	-0.0423376
	0.108073	0.0632011	0.129925	0.0963145	0.0297308	0.0497261	0.0117506	0.0779928	-0.0252856	-0.0188516	0.0159532	0.184845	0.00915885	0.137021	-0.0407382	-0.0240374	0.0311398	0.0482661	-0.0106101	-0.00740992	0.330083	0.0399004	0.0481756	0.155726	-0.0146005	0.00017937	0.0644121	0.120316	0.153344	0.0151602	-0.0383049	0.0485603	-0.00136067	0.0765497	0.34426	-0.0388173	0.0634647	0.0840862	0.0320695	-0.0615477	0.0813631	0.365571	0.000794299	-0.0321973	-0.00629412	0.104461	0.0172152	-0.0456889	-0.0801645
	0.081497	0.060831	0.0161173	0.0599861	0.00859268	-0.00193172	0.0191043	0.208869	0.0449046	0.0375724	0.079995	0.0936385	0.0686303	0.169248	0.0694287	-0.00101776	0.10448	0.130447	0.0121089	0.0188927	0.268788	0.0147403	0.0586483	0.0367029	0.112978	0.0408942	-0.0180554	0.00673147	0.0156051	0.0600443	0.0322835	0.0582286	0.0406133	0.0567208	0.186131	0.118392	0.0570933	0.0709223	0.0654452	0.0949508	0.0939132	0.223625	0.092972	0.0877594	0.0660055	0.0836756	0.0264464	0.111526	-0.0253147
	0.423563	0.0695088	0.0755337	0.15493	0.0771029	0.110468	0.0989096	0.322813	0.0417119	0.25102	0.21722	0.158303	0.298607	0.237478	0.0688806	0.102372	0.0981627	0.405723	0.080927	0.292046	0.376369	0.155675	0.170964	0.0805399	0.053009	0.288051	0.0279294	0.048662	0.0755098	0.0527936	0.0275471	0.0485788	0.0228748	0.0512736	0.292521	0.257037	0.213446	0.268524	0.139914	0.0525051	0.234896	0.2883	0.141393	0.127779	0.0481797	0.157124	0.0873408	0.0835027	-0.000724752
	0.249618	0.107122	0.32497	0.38614	0.138272	0.0497126	0.117152	0.315467	0.207369	0.198411	0.184046	0.341522	0.440545	0.480833	0.0913126	0.256151	0.278424	0.404236	0.118856	0.318043	0.47519	0.273617	0.170097	0.47645	0.100169	0.280675	0.209671	0.38307	0.381427	0.0605203	0.140921	0.100974	0.0592026	0.126271	0.595505	0.314661	0.502975	0.317449	0.24033	0.183361	0.370716	0.553624	0.268983	0.219295	0.155258	0.17468	0.134492	0.178222	0.0673905
study2-state1
	0	0.0728526	0.167517	0.11471	0.141763	0.167894	0.11765	0.0925864	0.00104556	0.31583	0.168005	0.0617266	0.240604	0.0717167	-0.027853	0.195968	0.00330675	0.298261	0.110535	0.3225	0.0613329	0.197757	0.112748	0.0287059	-0.0612634	0.291649	0.136815	0.134268	0.0290484	-0.0190123	0.00155843	-0.00038218	-0.0126736	0.0160717	0.154943	0.189746	0.182386	0.210924	0.0985343	0.0204185	0.248445	0.148153	0.0791636	0.102025	0.0494983	0.0890032	0.151525	0.0907065	0.00680512
	0.0728526	0	0.19619	0.186669	0.103709	0.0235433	0.0468559	0.124187	-0.010442	0.0182475	0.0828876	0.0956592	0.112164	0.113604	0.0129072	0.141892	0.0565235	0.10751	0.0223701	0.102483	0.0501767	0.162073	0.0471087	0.0517732	-0.0358605	0.0685856	0.10846	0.138361	0.138121	0.121328	0.0757767	0.0877565	0.0545858	0.061735	0.140115	0.150231	0.114013	0.0762765	0.264113	0.0541773	0.091504	0.154734	0.0541234	0.0549672	0.070193	0.036185	0.133128	0.061804	0.0340576
	0.167517	0.19619	0	0.491597	0.249741	0.107959	0.155951	0.22141	0.149013	0.119304	0.273724	0.296955	0.227275	0.234706	0.123589	0.308205	0.179689	0.193834	0.18282	0.251161	0.135221	0.331498	0.212316	0.205093	0.0745752	0.176372	0.353433	0.621684	0.271589	0.149385	0.0589086	0.0934767	0.0594955	0.0234748	0.378483	0.233255	0.255147	0.199358	0.382207	0.0650539	0.210592	0.322954	0.0730069	0.111527	0.103183	0.096263	0.160476	0.069783	0.0866165
	0.11471	0.186669	0.491597	0	0.255495	0.112557	0.184851	0.276455	0.198866	0.113811	0.201142	0.161665	0.248611	0.30607	0.0299206	0.281291	0.2374	0.18104	0.181765	0.309829	0.149716	0.236077	0.211753	0.280298	-0.00444364	0.210234	0.28893	0.448218	0.366429	0.161578	0.152439	0.108394	0.0875122	0.0594001	0.421481	0.279599	0.341606	0.251301	0.537671	0.0919684	0.270606	0.454085	0.130703	0.117138	0.14746	0.117864	0.2125	0.0927191	0.13113
	0.141763	0.103709	0.249741	0.255495	0	0.501541	0.389782	0.0532712	0.0614595	0.185075	0.277758	0.144879	0.228496	0.0760252	-0.00259937	0.326798	0.0723701	0.213198	0.451398	0.309654	0.0615825	0.371979	0.494961	0.108704	-0.0426502	0.28085	0.640585	0.535114	0.127936	0.101058	0.103184	0.0903514	0.0936128	0.0383117	0.14569	0.0495483	0.272704	0.232838	0.223909	0.0573232	0.201393	0.114281	0.0808108	0.0370067	0.104387	0.0191214	0.0181444	0.0512731	0.124601
	0.167894	0.0235433	0.107959	0.112557	0.501541	0	0.553545	0.00743244	0.0491077	0.395613	0.290694	0.0751651	0.102997	0.028741	-0.0185996	0.172067	0.0144126	0.104037	0.54092	0.3227	0.00417846	0.189152	0.497289	0.0536377	-0.0345219	0.431261	0.406641	0.261838	0.060944	0.0549446	0.0532292	0.0453504	0.0492038	0.020586	0.0474782	0.00168531	0.150339	0.162475	0.103837	0.0035928	0.160017	0.0290404	0.0465202	0.0147791	0.0220909	0.0359226	-0.0157864	0.00188634	0.0599684
	0.11765	0.0468559	0.155951	0.184851	0.389782	0.553545	0	0.0256703	0.153951	0.505006	0.37226	0.0863544	0.150375	0.0507741	0.0112113	0.244438	0.0921408	0.12202	0.645269	0.437425	-0.00497305	0.218393	0.460965	0.0982962	-0.00475971	0.455749	0.424701	0.312706	0.103842	0.073638	0.0820829	0.0659941	0.0706763	0.0433321	0.0594378	0.0572107	0.132243	0.185496	0.141311	0.0470495	0.176333	0.0359422	0.0660422	0.0344463	0.0459451	0.0390768	0.0209194	0.0237893	0.104436
	0.0925864	0.124187	0.22141	0.276455	0.0532712	0.00743244	0.0256703	0	0.0981118	0.0561548	0.164114	0.322257	0.267016	0.613197	0.245421	0.10306	0.159119	0.349741	-0.0127127	0.194423	0.62317	0.106685	0.0941192	0.242308	0.209434	0.187719	0.0713253	0.161636	0.258346	0.231638	0.0904512	0.119297	0.158453	0.191707	0.361692	0.359927	0.204495	0.220036	0.238378	0.0942069	0.190809	0.337278	0.209147	0.117027	0.14095	0.131831	0.15339	0.0721714	0.0400983
	0.00104556	-0.010442	0.149013	0.198866	0.0614595	0.0491077	0.153951	0.0981118	0	0.0936643	0.226573	0.0409485	0.283811	0.243327	0.204734	0.203955	0.532984	0.114575	0.161171	0.25448	0.0585932	0.10945	0.147065	0.576362	0.159729	0.119323	0.162862	0.253275	0.391464	0.0495432	0.0618308	0.0540802	0.031145	0.00762157	0.115294	0.0379433	0.144595	0.208137	0.054915	0.0342105	0.163994	0.0768487	0.000980893	-0.0107854	-0.0173493	0.009757	-0.00361097	-0.0038067	0.0496206
	0.31583	0.0182475	0.119304	0.113811	0.185075	0.395613	0.505006	0.0561548	0.0936643	0	0.267719	0.0164476	0.174919	0.0710112	-0.0318022	0.148282	0.0172715	0.164179	0.377694	0.476983	-0.00387414	0.112793	0.274396	0.0493565	-0.0498077	0.584789	0.229881	0.158345	0.0507414	-0.0119641	0.00150611	-0.0100918	-0.016147	0.00316304	0.0797116	0.160572	0.153843	0.208736	0.101248	-0.00133972	0.219962	0.06989	0.0683287	0.0670858	-0.00831012	0.0563296	0.0564084	0.00794655	0.00246515
	0.168005	0.0828876	0.273724	0.201142	0.277758	0.290694	0.37226	0.164114	0.226573	0.267719	0	0.34059	0.27064	0.0962845	0.355408	0.370024	0.12496	0.349748	0.301052	0.470793	0.100165	0.538638	0.507095	0.0898249	0.224281	0.466158	0.287053	0.352712	0.140835	0.159844	0.0861207	0.107589	0.127969	0.0481349	0.211181	0.122703	0.224369	0.41238	0.222805	0.0479138	0.284558	0.134234	0.121519	0.0650903	0.0722467	0.0665582	0.0532414	0.0436832	0.0703639
	0.0617266	0.0956592	0.296955	0.161665	0.144879	0.0751651	0.0863544	0.322257	0.0409485	0.0164476	0.34059	0	0.198804	0.183968	0.565218	0.192554	0.12936	0.362166	0.0500604	0.14812	0.318433	0.32595	0.198287	0.118454	0.593847	0.157037	0.169355	0.264916	0.13157	0.198379	0.0536893	0.140245	0.145709	0.0827466	0.329767	0.114544	0.194043	0.228028	0.208324	0.0328005	0.164723	0.198995	0.125017	0.056714	0.0801788	0.056818	0.0815333	0.0293093	0.0396961
	0.240604	0.112164	0.227275	0.248611	0.228496	0.102997	0.150375	0.267016	0.283811	0.174919	0.27064	0.198804	0	0.378394	0.0835858	0.530317	0.263067	0.56065	0.107932	0.554382	0.224435	0.393848	0.16801	0.417043	0.0202918	0.273453	0.236014	0.313442	0.316364	0.102208	0.11882	0.0684643	0.0732732	0.0597114	0.269307	0.246695	0.426352	0.278444	0.168194	0.093725	0.302951	0.237834	0.117783	0.0897801	0.0890112	0.0735112	0.0842042	0.0722606	0.080749
	0.0717167	0.113604	0.234706	0.30607	0.0760252	0.028741	0.0507741	0.613197	0.243327	0.0710112	0.0962845	0.183968	0.378394	0	0.0772615	0.168715	0.270216	0.270498	0.0190673	0.268122	0.402413	0.125205	0.0910531	0.483877	0.0458776	0.133089	0.0968124	0.197985	0.500909	0.20649	0.152134	0.169997	0.146016	0.203026	0.302092	0.415107	0.259925	0.176231	0.228974	0.108021	0.183004	0.300043	0.162132	0.0899246	0.116721	0.0732662	0.132152	0.0686425	0.0920719
	-0.027853	0.0129072	0.123589	0.0299206	-0.00259937	-0.0185996	0.0112113	0.245421	0.204734	-0.0318022	0.355408	0.565218	0.0835858	0.0772615	0	0.0192027	0.0882169	0.254545	-0.00528513	0.0318606	0.210705	0.133749	0.113839	0.0260082	0.922157	0.119723	0.0733302	0.134892	-0.00466203	0.049033	-0.043677	0.00745012	0.0265345	0.0318011	0.128427	0.0283758	0.0107913	0.200471	0.0732598	-0.023061	0.0563646	0.0351179	0.0531662	-0.0123872	0.0106505	0.00541515	-0.0141728	-0.0235252	-0.0270832
	0.195968	0.141892	0.308205	0.281291	0.326798	0.172067	0.244438	0.10306	0.203955	0.148282	0.370024	0.192554	0.530317	0.168715	0.0192027	0	0.179264	0.338667	0.192603	0.418159	0.0720397	0.65938	0.249606	0.270483	-0.0512971	0.225106	0.376944	0.439013	0.287182	0.151831	0.171568	0.129131	0.126911	0.071172	0.209746	0.166762	0.38039	0.24628	0.223762	0.0814362	0.274054	0.184724	0.083486	0.0652841	0.0943952	0.0489	0.0882466	0.0788915	0.126243
	0.00330675	0.0565235	0.179689	0.2374	0.0723701	0.0144126	0.0921408	0.159119	0.532984	0.0172715	0.12496	0.12936	0.263067	0.270216	0.0882169	0.179264	0	0.116437	0.0615281	0.182749	0.101805	0.106768	0.0768971	0.646891	0.156365	0.0696179	0.137997	0.24678	0.563349	0.154911	0.134513	0.133094	0.11297	0.0758634	0.275069	0.130402	0.179068	0.132158	0.0928117	0.0624175	0.192266	0.236246	0.0206024	0.0366891	0.0227932	0.0311187	0.0519066	0.0286526	0.0631981
	0.298261	0.10751	0.193834	0.18104	0.213198	0.104037	0.12202	0.349741	0.114575	0.164179	0.349748	0.362166	0.56065	0.270498	0.254545	0.338667	0.116437	0	0.0819592	0.40831	0.380948	0.430335	0.186851	0.183161	0.162985	0.335961	0.179066	0.24727	0.162521	0.10159	0.0614034	0.0630143	0.0820732	0.0604231	0.281514	0.196017	0.34368	0.331175	0.178675	0.0855527	0.263523	0.248432	0.133174	0.0898383	0.107445	0.0761493	0.0786296	0.0893608	0.0467214
	0.110535	0.0223701	0.18282	0.181765	0.451398	0.54092	0.645269	-0.0127127	0.161171	0.377694	0.301052	0.0500604	0.107932	0.0190673	-0.00528513	0.192603	0.0615281	0.0819592	0	0.296444	-0.00980874	0.187128	0.543882	0.0819606	-0.0306238	0.335296	0.402157	0.34234	0.0765543	0.0477915	0.0528435	0.0476969	0.048381	0.0178868	0.0675767	0.00605275	0.170529	0.239936	0.129478	-0.00179601	0.222503	0.0599334	0.0312678	0.0221066	-0.00394652	0.0258329	-0.0113857	-0.0156082	0.0581621
	0.3225	0.102483	0.251161	0.309829	0.309654	0.3227	0.437425	0.194423	0.25448	0.476983	0.470793	0.14812	0.554382	0.268122	0.0318606	0.418159	0.182749	0.40831	0.296444	0	0.100548	0.354967	0.355189	0.276955	-0.000291595	0.612023	0.270815	0.32947	0.232178	0.0753209	0.151864	0.0532911	0.0850068	0.0601944	0.247665	0.294528	0.369014	0.364233	0.244255	0.114351	0.33366	0.210692	0.179601	0.144909	0.120254	0.110785	0.111976	0.119589	0.123202
	0.0613329	0.0501767	0.135221	0.149716	0.0615825	0.00417846	-0.00497305	0.62317	0.0585932	-0.00387414	0.100165	0.318433	0.224435	0.402413	0.210705	0.0720397	0.101805	0.380948	-0.00980874	0.100548	0	0.105429	0.0820091	0.230617	0.189411	0.10756	0.0605432	0.132453	0.163745	0.0927405	0.00159139	0.0157462	0.0459849	0.0553266	0.357493	0.145402	0.180472	0.177258	0.127301	0.00532886	0.141661	0.300825	0.0940618	0.016245	0.0462764	0.0525806	0.0285867	0.0091444	-0.0253132
	0.197757	0.162073	0.331498	0.236077	0.371979	0.189152	0.218393	0.106685	0.10945	0.112793	0.538638	0.32595	0.393848	0.125205	0.133749	0.65938	0.106768	0.430335	0.187128	0.354967	0.105429	0	0.306454	0.148583	0.0585337	0.251405	0.390974	0.456911	0.2015	0.187005	0.138803	0.151457	0.146727	0.0618195	0.210188	0.137375	0.362753	0.260147	0.250056	0.0687482	0.250822	0.162356	0.0922283	0.0498774	0.0926527	0.0453897	0.0755257	0.0456814	0.108314
	0.112748	0.0471087	0.212316	0.211753	0.494961	0.497289	0.460965	0.0941192	0.147065	0.274396	0.507095	0.198287	0.16801	0.0910531	0.113839	0.249606	0.0768971	0.186851	0.543882	0.355189	0.0820091	0.306454	0	0.0908952	0.0817905	0.412453	0.358965	0.354684	0.0972778	0.0978514	0.077953	0.0667954	0.0856245	0.0463329	0.177258	0.0662893	0.257341	0.415288	0.196076	0.0206405	0.277318	0.12998	0.0998235	0.0504405	0.0466052	0.0692494	0.0508691	0.0291339	0.0619137
	0.0287059	0.0517732	0.205093	0.280298	0.108704	0.0536377	0.0982962	0.242308	0.576362	0.0493565	0.0898249	0.118454	0.417043	0.483877	0.0260082	0.270483	0.646891	0.183161	0.0819606	0.276955	0.230617	0.148583	0.0908952	0	-0.00942973	0.077839	0.164251	0.298424	0.81994	0.12459	0.130785	0.087308	0.0769239	0.0426451	0.251464	0.122929	0.27694	0.133811	0.102273	0.065134	0.162457	0.209032	0.0587699	0.0410369	0.0265521	0.0330805	0.0378426	0.0233078	0.0756738
	-0.0612634	-0.0358605	0.0745752	-0.00444364	-0.0426502	-0.0345219	-0.00475971	0.209434	0.159729	-0.0498077	0.224281	0.593847	0.0202918	0.0458776	0.922157	-0.0512971	0.156365	0.162985	-0.0306238	-0.000291595	0.189411	0.0585337	0.0817905	-0.00942973	0	0.0771638	0.0257358	0.0825495	-0.0408348	0.0515205	-0.0551851	0.0254835	0.0391484	0.0387969	0.135585	0.00365513	-0.0217099	0.175167	0.0400973	-0.0153362	0.0394655	0.0168817	0.0368093	-0.0151023	-0.00556985	0.016455	-0.00583575	-0.0126845	-0.0464532
	0.291649	0.0685856	0.176372	0.210234	0.28085	0.431261	0.455749	0.187719	0.119323	0.584789	0.466158	0.157037	0.273453	0.133089	0.119723	0.225106	0.0696179	0.335961	0.335296	0.612023	0.10756	0.251405	0.412453	0.077839	0.0771638	0	0.246019	0.251179	0.0888955	0.0551409	0.0556122	0.0140349	0.0522519	0.0378349	0.180621	0.225587	0.229979	0.368168	0.206755	0.0592897	0.269139	0.1496	0.153256	0.0977318	0.0901016	0.0932363	0.0938261	0.0785876	0.0543759
	0.136815	0.10846	0.353433	0.28893	0.640585	0.406641	0.424701	0.0713253	0.162862	0.229881	0.287053	0.169355	0.236014	0.0968124	0.0733302	0.376944	0.137997	0.179066	0.402157	0.270815	0.0605432	0.390974	0.358965	0.164251	0.0257358	0.246019	0	0.796899	0.161983	0.118198	0.0687599	0.0870722	0.0625469	0.0218077	0.177978	0.0685039	0.265282	0.163507	0.21948	0.0304094	0.192197	0.133177	0.0402114	0.0197276	0.052635	0.0218937	0.0344388	0.0118082	0.0908924
	0.134268	0.138361	0.621684	0.448218	0.535114	0.261838	0.312706	0.161636	0.253275	0.158345	0.352712	0.264916	0.313442	0.197985	0.134892	0.439013	0.24678	0.24727	0.34234	0.32947	0.132453	0.456911	0.354684	0.298424	0.0825495	0.251179	0.796899	0	0.267701	0.158745	0.112668	0.101236	0.0953449	0.053703	0.32645	0.171443	0.384833	0.250051	0.32214	0.0571729	0.272505	0.250109	0.0946586	0.0789987	0.0898984	0.0655142	0.0777117	0.0592353	0.111601
	0.0290484	0.138121	0.271589	0.366429	0.127936	0.060944	0.103842	0.258346	0.391464	0.0507414	0.140835	0.13157	0.316364	0.500909	-0.00466203	0.287182	0.563349	0.162521	0.0765543	0.232178	0.163745	0.2015	0.0972778	0.81994	-0.0408348	0.0888955	0.161983	0.267701	0	0.283486	0.22726	0.24884	0.208414	0.157502	0.22678	0.174982	0.253937	0.116538	0.215046	0.0929362	0.165587	0.250741	0.0676511	0.0481752	0.0766858	0.0308778	0.10546	0.0405856	0.148877
	-0.0190123	0.121328	0.149385	0.161578	0.101058	0.0549446	0.073638	0.231638	0.0495432	-0.0119641	0.159844	0.198379	0.102208	0.20649	0.049033	0.151831	0.154911	0.10159	0.0477915	0.0753209	0.0927405	0.187005	0.0978514	0.12459	0.0515205	0.0551409	0.118198	0.158745	0.283486	0	0.28281	0.852804	0.691194	0.385803	0.126688	0.161335	0.0853667	0.0559488	0.198045	0.0635004	0.0770941	0.101565	0.058411	-0.0175321	0.0625249	-0.00947096	0.154342	0.0146088	0.159771
	0.00155843	0.0757767	0.0589086	0.152439	0.103184	0.0532292	0.0820829	0.0904512	0.0618308	0.00150611	0.0861207	0.0536893	0.11882	0.152134	-0.043677	0.171568	0.134513	0.0614034	0.0528435	0.151864	0.00159139	0.138803	0.077953	0.130785	-0.0551851	0.0556122	0.0687599	0.112668	0.22726	0.28281	0	0.33651	0.38646	0.31228	0.0861879	0.196174	0.118282	0.0567194	0.137978	0.291001	0.0917942	0.0831197	0.301367	0.217282	0.244871	0.110093	0.132863	0.229127	0.360878
	-0.00038218	0.0877565	0.0934767	0.108394	0.0903514	0.0453504	0.0659941	0.119297	0.0540802	-0.0100918	0.107589	0.140245	0.0684643	0.169997	0.00745012	0.129131	0.133094	0.0630143	0.0476969	0.0532911	0.0157462	0.151457	0.0667954	0.087308	0.0254835	0.0140349	0.0870722	0.101236	0.24884	0.852804	0.33651	0	0.722773	0.489967	0.0718011	0.166277	0.065271	0.0329035	0.125887	0.0784042	0.0545974	0.05625	0.0454388	-0.0089759	0.0524753	-0.0167467	0.180985	0.0195195	0.199628
	-0.0126736	0.0545858	0.0594955	0.0875122	0.0936128	0.0492038	0.0706763	0.158453	0.031145	-0.016147	0.127969	0.145709	0.0732732	0.146016	0.0265345	0.126911	0.11297	0.0820732	0.048381	0.0850068	0.0459849	0.146727	0.0856245	0.0769239	0.0391484	0.0522519	0.0625469	0.0953449	0.208414	0.691194	0.38646	0.722773	0	0.469602	0.0773546	0.140402	0.0845669	0.0569264	0.105153	0.117041	0.0707536	0.0288505	0.168092	0.042668	0.119944	0.0447716	0.150946	0.0587762	0.235148
	0.0160717	0.061735	0.0234748	0.0594001	0.0383117	0.020586	0.0433321	0.191707	0.00762157	0.00316304	0.0481349	0.0827466	0.0597114	0.203026	0.0318011	0.071172	0.0758634	0.0604231	0.0178868	0.0601944	0.0553266	0.0618195	0.0463329	0.0426451	0.0387969	0.0378349	0.0218077	0.053703	0.157502	0.385803	0.31228	0.489967	0.469602	0	0.0674653	0.186317	0.0627627	0.0702515	0.0776529	0.0808553	0.0701577	0.0584137	0.148523	0.0448613	0.0805522	0.0167816	0.233373	0.0558416	0.159466
	0.154943	0.140115	0.378483	0.421481	0.14569	0.0474782	0.0594378	0.361692	0.115294	0.0797116	0.211181	0.329767	0.269307	0.302092	0.128427	0.209746	0.275069	0.281514	0.0675767	0.247665	0.357493	0.210188	0.177258	0.251464	0.135585	0.180621	0.177978	0.32645	0.22678	0.126688	0.0861879	0.0718011	0.0773546	0.0674653	0	0.285714	0.405896	0.396195	0.321627	0.115031	0.477343	0.849284	0.202903	0.228208	0.180574	0.232122	0.283908	0.166462	0.0319632
	0.189746	0.150231	0.233255	0.279599	0.0495483	0.00168531	0.0572107	0.359927	0.0379433	0.160572	0.122703	0.114544	0.246695	0.415107	0.0283758	0.166762	0.130402	0.196017	0.00605275	0.294528	0.145402	0.137375	0.0662893	0.122929	0.00365513	0.225587	0.0685039	0.171443	0.174982	0.161335	0.196174	0.166277	0.140402	0.186317	0.285714	0	0.242883	0.20015	0.272414	0.164148	0.284496	0.299036	0.237453	0.224056	0.179214	0.142946	0.323021	0.192236	0.108179
	0.182386	0.114013	0.255147	0.341606	0.272704	0.150339	0.132243	0.204495	0.144595	0.153843	0.224369	0.194043	0.426352	0.259925	0.0107913	0.38039	0.179068	0.34368	0.170529	0.369014	0.180472	0.362753	0.257341	0.27694	-0.0217099	0.229979	0.265282	0.384833	0.253937	0.0853667	0.118282	0.065271	0.0845669	0.0627627	0.405896	0.242883	0	0.402136	0.241377	0.0543655	0.491788	0.345137	0.14206	0.109442	0.0874018	0.0670167	0.129058	0.070847	0.0383032
	0.210924	0.0762765	0.199358	0.251301	0.232838	0.162475	0.185496	0.220036	0.208137	0.208736	0.41238	0.228028	0.278444	0.176231	0.200471	0.24628	0.132158	0.331175	0.239936	0.364233	0.177258	0.260147	0.415288	0.133811	0.175167	0.368168	0.163507	0.250051	0.116538	0.0559488	0.0567194	0.0329035	0.0569264	0.0702515	0.396195	0.20015	0.402136	0	0.22877	0.0558525	0.520396	0.323188	0.182246	0.151477	0.127199	0.139945	0.167536	0.11083	0.0310984
	0.0985343	0.264113	0.382207	0.537671	0.223909	0.103837	0.141311	0.238378	0.054915	0.101248	0.222805	0.208324	0.168194	0.228974	0.0732598	0.223762	0.0928117	0.178675	0.129478	0.244255	0.127301	0.250056	0.196076	0.102273	0.0400973	0.206755	0.21948	0.32214	0.215046	0.198045	0.137978	0.125887	0.105153	0.0776529	0.321627	0.272414	0.241377	0.22877	0	0.10895	0.227098	0.320085	0.169099	0.128925	0.18347	0.121302	0.261161	0.133226	0.12983
	0.0204185	0.0541773	0.0650539	0.0919684	0.0573232	0.0035928	0.0470495	0.0942069	0.0342105	-0.00133972	0.0479138	0.0328005	0.093725	0.108021	-0.023061	0.0814362	0.0624175	0.0855527	-0.00179601	0.114351	0.00532886	0.0687482	0.0206405	0.065134	-0.0153362	0.0592897	0.0304094	0.0571729	0.0929362	0.0635004	0.291001	0.0784042	0.117041	0.0808553	0.115031	0.164148	0.0543655	0.0558525	0.10895	0	0.111269	0.116249	0.329044	0.557868	0.512436	0.407209	0.097345	0.704142	0.281088
	0.248445	0.091504	0.210592	0.270606	0.201393	0.160017	0.176333	0.190809	0.163994	0.219962	0.284558	0.164723	0.302951	0.183004	0.0563646	0.274054	0.192266	0.263523	0.222503	0.33366	0.141661	0.250822	0.277318	0.162457	0.0394655	0.269139	0.192197	0.272505	0.165587	0.0770941	0.0917942	0.0545974	0.0707536	0.0701577	0.477343	0.284496	0.491788	0.520396	0.227098	0.111269	0	0.477376	0.197252	0.272731	0.156588	0.204386	0.243845	0.196359	0.0407504
	0.148153	0.154734	0.322954	0.454085	0.114281	0.0290404	0.0359422	0.337278	0.0768487	0.06989	0.134234	0.198995	0.237834	0.300043	0.0351179	0.184724	0.236246	0.248432	0.0599334	0.210692	0.300825	0.162356	0.12998	0.209032	0.0168817	0.1496	0.133177	0.250109	0.250741	0.101565	0.0831197	0.05625	0.0288505	0.0584137	0.849284	0.299036	0.345137	0.323188	0.320085	0.116249	0.477376	0	0.172946	0.248061	0.166566	0.226002	0.317792	0.202552	0.0240219
	0.0791636	0.0541234	0.0730069	0.130703	0.0808108	0.0465202	0.0660422	0.209147	0.000980893	0.0683287	0.121519	0.125017	0.117783	0.162132	0.0531662	0.083486	0.0206024	0.133174	0.0312678	0.179601	0.0940618	0.0922283	0.0998235	0.0587699	0.0368093	0.153256	0.0402114	0.0946586	0.0676511	0.058411	0.301367	0.0454388	0.168092	0.148523	0.202903	0.237453	0.14206	0.182246	0.169099	0.329044	0.197252	0.172946	0	0.439079	0.4405	0.353699	0.159058	0.388205	0.206509
	0.102025	0.0549672	0.111527	0.117138	0.0370067	0.0147791	0.0344463	0.117027	-0.0107854	0.0670858	0.0650903	0.056714	0.0897801	0.0899246	-0.0123872	0.0652841	0.0366891	0.0898383	0.0221066	0.144909	0.016245	0.0498774	0.0504405	0.0410369	-0.0151023	0.0977318	0.0197276	0.0789987	0.0481752	-0.0175321	0.217282	-0.0089759	0.042668	0.0448613	0.228208	0.224056	0.109442	0.151477	0.128925	0.557868	0.272731	0.248061	0.439079	0	0.458536	0.688555	0.21448	0.754292	0.176967
	0.0494983	0.070193	0.103183	0.14746	0.104387	0.0220909	0.0459451	0.14095	-0.0173493	-0.00831012	0.0722467	0.0801788	0.0890112	0.116721	0.0106505	0.0943952	0.0227932	0.107445	-0.00394652	0.120254	0.0462764	0.0926527	0.0466052	0.0265521	-0.00556985	0.0901016	0.052635	0.0898984	0.0766858	0.0625249	0.244871	0.0524753	0.119944	0.0805522	0.180574	0.179214	0.0874018	0.127199	0.18347	0.512436	0.156588	0.166566	0.4405	0.458536	0	0.429017	0.186131	0.586991	0.269327
	0.0890032	0.036185	0.096263	0.117864	0.0191214	0.0359226	0.0390768	0.131831	0.009757	0.0563296	0.0665582	0.056818	0.0735112	0.0732662	0.00541515	0.0489	0.0311187	0.0761493	0.0258329	0.110785	0.0525806	0.0453897	0.0692494	0.0330805	0.016455	0.0932363	0.0218937	0.0655142	0.0308778	-0.00947096	0.110093	-0.0167467	0.0447716	0.0167816	0.232122	0.142946	0.0670167	0.139945	0.121302	0.407209	0.204386	0.226002	0.353699	0.688555	0.429017	0	0.154268	0.475099	0.129527
	0.151525	0.133128	0.160476	0.2125	0.0181444	-0.0157864	0.0209194	0.15339	-0.00361097	0.0564084	0.0532414	0.0815333	0.0842042	0.132152	-0.0141728	0.0882466	0.0519066	0.0786296	-0.0113857	0.111976	0.0285867	0.0755257	0.0508691	0.0378426	-0.00583575	0.0938261	0.0344388	0.0777117	0.10546	0.154342	0.132863	0.180985	0.150946	0.233373	0.283908	0.323021	0.129058	0.167536	0.261161	0.097345	0.243845	0.317792	0.159058	0.21448	0.186131	0.154268	0	0.21975	0.0944714
	0.0907065	0.061804	0.069783	0.0927191	0.0512731	0.00188634	0.0237893	0.0721714	-0.0038067	0.00794655	0.0436832	0.0293093	0.0722606	0.0686425	-0.0235252	0.0788915	0.0286526	0.0893608	-0.0156082	0.119589	0.0091444	0.0456814	0.0291339	0.0233078	-0.0126845	0.0785876	0.0118082	0.0592353	0.0405856	0.0146088	0.229127	0.0195195	0.0587762	0.0558416	0.166462	0.192236	0.070847	0.11083	0.133226	0.704142	0.196359	0.202552	0.388205	0.754292	0.586991	0.475099	0.21975	0	0.220858
	0.00680512	0.0340576	0.0866165	0.13113	0.124601	0.0599684	0.104436	0.0400983	0.0496206	0.00246515	0.0703639	0.0396961	0.080749	0.0920719	-0.0270832	0.126243	0.0631981	0.0467214	0.0581621	0.123202	-0.0253132	0.108314	0.0619137	0.0756738	-0.0464532	0.0543759	0.0908924	0.111601	0.148877	0.159771	0.360878	0.199628	0.235148	0.159466	0.0319632	0.108179	0.0383032	0.0310984	0.12983	0.281088	0.0407504	0.0240219	0.206509	0.176967	0.269327	0.129527	0.0944714	0.220858	0
	0.138345	0.125138	0.153666	0.174934	0.0457092	0.0181486	0.0387882	0.170711	0.0081534	0.054798	0.100999	0.0788434	0.13572	0.149455	0.0190433	0.123368	0.0850507	0.116946	0.0115719	0.15323	0.0223725	0.111653	0.0512346	0.0463878	0.0216646	0.111875	0.0538731	0.108521	0.116724	0.126224	0.186555	0.172327	0.191086	0.276445	0.168071	0.373786	0.127222	0.127497	0.178241	0.137665	0.203434	0.195761	0.192117	0.218418	0.180922	0.149189	0.31855	0.179203	0.178018
	0.0252771	0.0431259	0.0691473	0.0962279	0.0718794	0.03034	0.0924204	0.0648308	0.0829909	0.0397334	0.0825446	0.0350923	0.0807393	0.0834606	0.0277784	0.115393	0.0874941	0.0459501	0.0345078	0.116295	-0.033978	0.0832812	0.0399033	0.0667325	0.0348483	0.0619742	0.0730506	0.0958533	0.129443	0.123023	0.342033	0.172653	0.221193	0.18883	0.0482797	0.105387	0.0412414	0.0503693	0.0962426	0.283588	0.0462951	0.0318302	0.257038	0.239155	0.240748	0.223421	0.063269	0.236053	0.356413
	0.0137945	0.102315	0.0879672	0.11145	0.083087	0.0462954	0.0774841	0.0812435	-0.0229236	0.0217722	0.109123	0.094055	0.0735859	0.08497	0.0143282	0.125456	0.0384832	0.074956	0.0479435	0.122499	-0.0301979	0.1333	0.0865768	0.0117431	0.0101805	0.0946792	0.0618635	0.102023	0.121016	0.231153	0.35089	0.257618	0.337494	0.34068	0.0501851	0.194635	0.0767471	0.0686998	0.156762	0.0941472	0.0759893	0.039093	0.183084	0.0999684	0.145956	0.0364741	0.247942	0.095258	0.302436
	0.105909	0.0636623	0.0962398	0.117303	0.0672717	0.0746935	0.100883	0.200835	0.0628389	0.132355	0.165654	0.124182	0.114073	0.148972	0.113466	0.102952	0.0935425	0.12508	0.07815	0.204333	0.0291476	0.104551	0.114378	0.0465899	0.126862	0.197916	0.0729899	0.114934	0.106906	0.142821	0.334644	0.170855	0.298961	0.367014	0.145062	0.286065	0.104355	0.162843	0.157367	0.164967	0.162042	0.101809	0.280263	0.239938	0.182064	0.193429	0.244986	0.188579	0.243413
	0.0191571	0.0467194	0.0758641	0.0836772	0.0880165	0.0295891	0.0679477	0.0337334	0.0286415	-0.00768031	0.101691	0.0601397	0.0443869	0.0267025	0.0381789	0.0906802	0.0467495	0.0462402	0.0247328	0.0813665	-0.0327579	0.0933592	0.0473432	0.021587	0.0306129	0.0588129	0.0773892	0.102999	0.0771511	0.145361	0.266456	0.143979	0.221344	0.137214	0.0449316	0.0639422	0.0491519	0.0491814	0.106327	0.174224	0.0332099	0.0265205	0.194816	0.176784	0.191865	0.164451	0.0501388	0.177969	0.316643
	0.023469	0.0869846	0.125676	0.216539	0.0853033	0.0555373	0.107412	0.103282	0.108379	0.063506	0.0889466	0.0223462	0.151311	0.19896	-0.0344134	0.158905	0.120971	0.0626424	0.0669503	0.21096	-0.0226279	0.121911	0.0840072	0.173956	-0.0426731	0.1086	0.0824878	0.15759	0.231689	0.149875	0.374852	0.190815	0.241573	0.36965	0.0659934	0.277548	0.156336	0.0946301	0.179749	0.0735951	0.102852	0.0647754	0.186545	0.0947174	0.106498	-0.010212	0.254744	0.0823024	0.270167
	0.15444	0.104535	0.197819	0.238535	0.0661177	0.0270758	0.0580599	0.311723	-0.00625968	0.101684	0.139447	0.126291	0.168387	0.237772	0.0495121	0.136391	0.0701489	0.183828	0.0105073	0.231174	0.121597	0.1326	0.0809855	0.069114	0.0352068	0.225907	0.0694419	0.147495	0.125946	0.174331	0.212483	0.153825	0.178045	0.231683	0.230144	0.56394	0.178471	0.177788	0.242086	0.132724	0.217999	0.219944	0.270304	0.203628	0.183722	0.151906	0.327904	0.172399	0.126692
	0.108837	0.0917167	0.156416	0.211984	0.0457155	0.0108252	0.0326886	0.476388	0.0121029	0.0664395	0.14117	0.240895	0.1972	0.342287	0.162586	0.099763	0.0897052	0.226997	0.00469581	0.231197	0.229011	0.104517	0.088568	0.106671	0.158054	0.197813	0.0311319	0.109322	0.155609	0.167834	0.256488	0.140044	0.316606	0.30006	0.282248	0.411188	0.185506	0.203607	0.222163	0.160183	0.218499	0.257629	0.333681	0.217353	0.225226	0.169404	0.252832	0.1754	0.141688
	0.0457073	0.0645789	0.0911213	0.118393	0.0706043	0.0534802	0.0758788	0.175028	0.0504664	0.0303208	0.159029	0.14675	0.114282	0.129358	0.0500728	0.135279	0.106983	0.106538	0.0537212	0.151381	0.0144883	0.15204	0.119092	0.0640339	0.0740556	0.122788	0.0630845	0.112443	0.159564	0.283451	0.495764	0.291082	0.435626	0.284376	0.160596	0.221125	0.127434	0.129681	0.146353	0.264266	0.155263	0.125586	0.511686	0.273625	0.263511	0.234229	0.166298	0.237522	0.282253
	0.070631	0.0569977	0.089944	0.142749	0.101997	0.0778217	0.124351	0.114333	0.0930831	0.0806553	0.133418	0.10466	0.136008	0.140909	0.0169008	0.149985	0.147636	0.0964495	0.0714673	0.186194	-0.0141499	0.148624	0.106501	0.112304	0.0266302	0.121147	0.0888613	0.125176	0.181889	0.266428	0.582806	0.327256	0.379732	0.326202	0.139392	0.214137	0.133342	0.119255	0.125704	0.283581	0.148336	0.102795	0.416449	0.284981	0.233336	0.21788	0.148188	0.249547	0.318314
	0.11498	0.115561	0.156286	0.236965	0.0320006	0.0137485	0.0341143	0.457804	0.0554314	0.0842712	0.0921369	0.11073	0.227585	0.48642	0.0505005	0.105971	0.139188	0.197734	0.000833749	0.216986	0.202553	0.0892205	0.0693925	0.1459	0.0299036	0.155912	0.0426129	0.114502	0.204782	0.219907	0.241327	0.241421	0.21019	0.409097	0.253524	0.654952	0.202265	0.180242	0.217558	0.161446	0.257881	0.273079	0.226136	0.191619	0.167751	0.119659	0.345771	0.185241	0.122197
	0.00168563	0.0615664	0.110044	0.113205	0.133813	0.0873519	0.102334	0.0810017	-0.0146336	0.0085481	0.128169	0.107879	0.0452032	0.0751272	0.0389971	0.120372	0.0199758	0.0757664	0.0702084	0.119629	0.0194848	0.144792	0.101136	0.00855824	0.0119837	0.105079	0.0881368	0.126369	0.106458	0.194173	0.374739	0.180013	0.262506	0.150589	0.0664978	0.116386	0.0605684	0.0653154	0.164846	0.230764	0.0541642	0.0544548	0.248915	0.171783	0.294259	0.139707	0.123853	0.223332	0.467805
	0.205369	0.0775647	0.0598791	0.0500756	-0.0278686	-0.0227023	-0.0265416	0.0157619	-0.0574606	0.0313322	-0.00753659	-0.0201198	0.0555453	0.010526	-0.0767938	0.033191	-0.030316	0.0459715	-0.0701762	0.0604576	-0.0528396	0.0337339	-0.0441513	-0.0314964	-0.0980414	0.0553036	-0.0196568	-0.00617492	0.0204509	0.05891	0.0104322	0.0513892	0.029909	0.0348192	-0.0726842	0.140767	0.0127046	-0.012577	0.0564735	-0.0646902	-0.0293785	-0.0508289	-0.0466745	-0.0851386	-0.0423277	-0.106401	0.0838509	-0.0686578	-0.00401732
	-0.058078	-0.0509375	-0.0312736	-0.0810865	-0.00910964	0.01959	-0.0207375	-0.118951	-0.0282219	0.00233095	-0.0528411	-0.0310552	-0.0706932	-0.0803378	-0.0222249	-0.0437273	-0.0818955	-0.102302	0.00816931	-0.0927699	-0.0983385	-0.0487045	-0.0213761	-0.0437017	-0.0377948	-0.075079	-0.0111108	-0.0313796	-0.0415322	-0.0220765	-0.0887356	-0.024728	-0.03619	-0.0889071	-0.149663	-0.139607	-0.0681391	-0.0839776	-0.0734015	-0.117495	-0.123118	-0.178563	-0.13808	-0.135598	-0.1296	-0.108528	-0.134459	-0.144556	-0.0169375
	-0.0534978	-0.05754	-0.0284906	-0.074473	-0.0540495	-0.0763974	-0.0613084	-0.128095	-0.017036	-0.0562249	-0.06972	-0.085392	-0.0892458	-0.125173	0.0254979	-0.0709063	-0.024878	-0.142938	-0.0534619	-0.0861291	-0.176524	-0.0915016	-0.068597	-0.0760299	0.015968	-0.0741797	-0.0248998	-0.0518826	-0.0913657	-0.0812662	-0.0758775	-0.0709909	-0.0861063	-0.0787178	-0.148368	-0.111039	-0.109228	-0.0818468	-0.0885935	-0.133687	-0.164829	-0.167601	-0.141467	-0.189331	-0.145917	-0.189708	-0.0952567	-0.152739	-0.0972788
	0.0464025	-0.0133401	-0.0489477	-0.0647145	-0.0348991	0.0180258	0.0113852	-0.0688708	-0.0610928	0.0220143	-0.0103776	-0.0471938	-0.0481337	-0.0335855	-0.0768822	-0.0273433	-0.0985991	-0.0519954	-0.00623145	-0.0116024	-0.101532	-0.0318413	-0.0169963	-0.0548985	-0.0683106	-0.0188118	-0.0668828	-0.0548857	-0.02277	0.000552268	0.110353	0.0373833	0.0671532	0.0669787	-0.101837	-0.0136322	-0.0659417	-0.0510446	-0.00736823	0.133069	-0.0589907	-0.102217	0.235108	0.164891	0.13356	0.105851	0.0733183	0.16724	0.153724
	-0.0226951	-0.044046	-0.0545044	-0.0628234	-0.0177448	0.0197686	-0.0335208	-0.072126	0.00174048	0.00380649	-0.0418144	-0.0395891	-0.044772	-0.0596245	-0.0102152	-0.027832	-0.042222	-0.048376	0.0122425	-0.064344	-0.0331441	-0.0197593	-0.00819676	-0.0283929	-0.0118326	-0.0562984	-0.0175075	-0.0379081	-0.0306533	-0.0492276	-0.0920587	-0.0374808	-0.0387915	-0.0514911	-0.096014	-0.112407	-0.0494201	-0.0474902	-0.0849318	-0.120115	-0.0668317	-0.0974847	-0.131885	-0.11912	-0.130047	-0.0870879	-0.0995103	-0.120013	-0.0195594
	0.116817	0.0142605	0.0444544	0.0133623	-0.0111068	0.000251123	0.000601391	-0.027072	-0.0545722	-0.0235534	0.00316657	-0.0338847	0.0160303	-0.0109906	-0.0419339	0.0178185	-0.0508352	0.00282961	-0.0389759	0.0474738	-0.103187	0.0192873	-0.0142224	-0.0399173	-0.0593485	0.02689	-0.00781504	0.000379908	0.010815	0.0656546	0.0557226	0.0816401	0.088978	0.158281	-0.104768	0.0742255	-0.0174466	-0.0355715	0.0224401	-0.043079	-0.0635163	-0.110462	-0.0161783	-0.0483397	-0.00577124	-0.0651804	0.115859	-0.0391695	0.0402899
	0.210777	0.0808113	0.0319519	0.0406836	-0.0237622	-0.0277177	-0.0232637	0.0326594	-0.0863758	0.054639	-0.0171757	-0.0293403	0.0856138	0.0453231	-0.0941929	0.0373268	-0.0406043	0.0497037	-0.0647919	0.066696	-0.0161626	0.0268003	-0.0465758	-0.0249881	-0.104207	0.0485992	-0.0343203	-0.0257184	0.0163235	0.0333499	-0.0050211	0.0300026	0.00400364	0.0301182	-0.0240877	0.181233	0.028547	-0.0162081	0.0448383	-0.0517033	0.00530253	0.0152978	-0.0393155	-0.0523764	-0.0650475	-0.089288	0.0750208	-0.0425727	-0.0228176
	-0.132053	-0.0273207	-0.025345	-0.0562385	-0.00382755	-0.0348055	-0.0308815	-0.133927	0.012257	-0.119133	-0.053697	-0.0513929	-0.0666669	-0.107044	0.0190866	-0.0542563	-0.0186982	-0.117701	-0.0471685	-0.065394	-0.159773	-0.0431748	-0.0316275	-0.0493312	-0.0186443	-0.0476081	-0.00423803	-0.0292039	-0.0686517	-0.0373	-0.00714442	-0.0403906	-0.032649	-0.00389663	-0.140422	-0.0983141	-0.0701808	-0.0849134	-0.067818	-0.0789246	-0.158474	-0.157014	-0.0556578	-0.134739	-0.028177	-0.159012	-0.0972977	-0.0903499	-0.0206499
	-0.0736469	-0.0177874	-0.0171125	-0.0538286	-0.0177407	-0.0409737	-0.0304388	-0.0944965	-0.016815	-0.0929891	-0.0687168	-0.0564887	-0.0754345	-0.0902722	0.00384135	-0.0678486	-0.0106193	-0.106398	-0.0534273	-0.0697864	-0.143602	-0.0637613	-0.0525563	-0.0634618	-0.00143389	-0.0451323	-0.0326654	-0.0429746	-0.0647804	-0.0360475	-0.0231094	-0.034229	-0.0395442	-0.0391075	-0.131967	-0.0849417	-0.0924083	-0.0786698	-0.056854	-0.0658031	-0.124107	-0.155784	-0.0944572	-0.127699	-0.0466831	-0.147752	-0.0568962	-0.0826286	-0.00571822
	-0.1632	-0.078757	-0.0238549	-0.0770405	-0.0178633	-0.0228467	-0.0332442	-0.182059	-0.00335452	-0.107752	-0.0952193	-0.0644543	-0.115297	-0.118007	-0.0216758	-0.0557369	-0.0384917	-0.158408	-0.00369896	-0.105661	-0.162762	-0.0600916	-0.0489898	-0.0529155	-0.0354003	-0.114039	-0.0228771	-0.0529106	-0.0467177	-0.0654828	-0.0662798	-0.059612	-0.0611811	-0.0690853	-0.189888	-0.17071	-0.106029	-0.121295	-0.102158	-0.089092	-0.17186	-0.207094	-0.165125	-0.136515	-0.110439	-0.0827909	-0.165688	-0.138337	-0.00240629
	-0.0857554	-0.0184011	0.0609182	-0.0139105	0.00737741	-0.00768954	-0.022783	-0.126002	-0.0501287	-0.122144	-0.0688008	-0.0539807	-0.0765715	-0.0648767	-0.0904592	-0.00124402	-0.0991578	-0.122808	-0.0512934	-0.0588162	-0.159639	-0.00187077	-0.0522346	-0.0298402	-0.13691	-0.103392	0.00879501	-0.00619288	0.0021745	0.0261821	-0.0449745	0.0333248	-0.00916968	-0.0204398	-0.240409	-0.160063	-0.093684	-0.165211	-0.0359418	-0.15788	-0.23991	-0.270334	-0.18014	-0.2599	-0.125147	-0.226055	-0.152707	-0.206009	-0.000376432
	0.00768565	-0.026106	0.0413453	-0.00888918	0.0325074	0.0134241	-0.0264317	-0.0811154	-0.0975107	-0.0811494	-0.067598	-0.0314826	-0.0482131	-0.0640934	-0.114449	0.019591	-0.10225	-0.107246	-0.0204814	-0.0606208	-0.0858312	0.0117533	-0.020308	0.000154053	-0.18108	-0.0719784	0.031019	0.0267269	-0.0114709	0.00483811	-0.0611614	-0.00727834	-0.043726	-0.0701579	-0.144253	-0.129934	0.0062879	-0.114236	-0.0465249	-0.196551	-0.152022	-0.175021	-0.165178	-0.254634	-0.17849	-0.236351	-0.148296	-0.214462	-0.0818113
	0.00870908	0.0106974	0.082105	-0.00746297	0.0065126	-0.00876442	0.00225706	-0.109441	-0.0609801	-0.0714662	-0.0518524	-0.0436716	-0.0415611	-0.0449922	-0.0761885	0.0131472	-0.0994994	-0.0925133	-0.0261327	0.0015148	-0.205656	0.000215656	-0.0331071	-0.0341377	-0.11561	-0.0466801	0.00399403	0.00485611	-0.000159831	0.0275435	0.0413201	0.0597484	0.0356728	0.0620252	-0.205162	-0.0486165	-0.0723658	-0.121316	-0.0150041	-0.0768482	-0.181876	-0.22821	-0.0730875	-0.153005	-0.0587615	-0.187582	-0.00861856	-0.0937185	0.0717663
	0.0453909	0.00676291	0.0182069	-0.0057385	-0.00793311	-0.0168505	-0.0267078	-0.0437271	-0.0755062	-0.0534595	-0.0628975	-0.0411408	-0.0429037	-0.0276319	-0.0758662	-0.0159324	-0.0829541	-0.0566386	-0.0478942	-0.052544	-0.0453727	-0.0112457	-0.050392	-0.0270712	-0.0913754	-0.0782244	-0.00167089	-0.0182657	-0.00508151	0.0371635	-0.0334299	0.035544	0.00970557	-0.00743766	-0.111856	-0.0742714	-0.0549141	-0.0963494	0.0102014	-0.0976088	-0.136652	-0.117742	-0.123011	-0.188662	-0.104969	-0.175878	-0.0379096	-0.140967	0.0100985
	0.131242	0.0333775	0.0213543	-0.00297264	-0.0143681	-0.0156481	-0.00347755	-0.0536008	-0.0662885	-0.00322958	-0.0261392	-0.0272069	0.00977625	-0.0259278	-0.0627869	0.00852812	-0.0648798	-0.0123487	-0.0438912	0.0401202	-0.143705	0.00627007	-0.0249525	-0.0520822	-0.0689232	0.0141007	-0.0349056	-0.0165031	-0.00224035	0.0336696	0.137036	0.0509085	0.0802997	0.131367	-0.130652	0.0506158	-0.0265069	-0.0529375	0.0230179	-0.0316975	-0.0733471	-0.119789	0.0153692	-0.0578406	-0.027188	-0.109462	0.0927267	-0.0323753	0.0992857
	0.0879578	-0.0329084	0.0234992	-0.0418086	-0.0394856	0.0417975	0.00843318	-0.097923	-0.0628071	0.0572728	-0.0289322	-0.0574337	-0.0729408	-0.055579	-0.108742	-0.0488193	-0.111587	-0.105906	0.0243114	-0.0091103	-0.157248	-0.0539148	-0.0178764	-0.0653281	-0.105394	-0.0333929	-0.0229249	-0.0377566	-0.0453501	-0.0181262	0.0499999	0.00154751	-0.0109899	-0.00283412	-0.149275	-0.0471425	-0.0733811	-0.0889077	-0.0387377	-0.111188	-0.108384	-0.159049	-0.0308189	-0.103364	-0.109295	-0.128954	-0.000161769	-0.123976	0.0604316
	-0.00854381	0.0198513	0.0452623	-0.036089	0.0045045	-0.0125255	-0.0153835	-0.128013	-0.0783284	-0.0520904	-0.0707983	-0.0514322	-0.0668007	-0.0629725	-0.0765508	-0.0087553	-0.129614	-0.0796514	-0.0355013	-0.0619792	-0.161514	-0.00570384	-0.0566166	-0.0452098	-0.108247	-0.0879306	0.00218599	-0.012644	-0.0343222	0.0236412	0.00118896	0.0372841	-0.00890647	0.000622684	-0.211847	-0.110452	-0.0937168	-0.145831	-0.000174604	-0.0848955	-0.193707	-0.238482	-0.0954809	-0.159889	-0.0809443	-0.191096	-0.0375991	-0.096793	0.0478266
	0.132513	0.0802093	0.0059034	0.0521708	-0.0172019	-0.0519876	-0.0412478	-0.00716846	-0.0387817	-0.00924238	-0.0320538	-0.0277914	0.0152756	0.0218895	-0.0598435	0.0204363	-0.0259091	0.0107487	-0.0705192	0.00226637	-0.0577682	0.000778625	-0.0593206	-0.0244868	-0.0606688	-0.000930995	-0.0155541	-0.0083049	0.0278888	0.0803429	0.0250027	0.0900637	0.0436977	0.0760043	-0.048132	0.115422	-0.0231688	-0.0443947	0.0592934	-0.0658505	-0.0522798	-0.00949525	-0.0652569	-0.105696	-0.0799858	-0.152563	0.177426	-0.063969	0.0158453
	0.154705	0.114776	0.271758	0.087507	0.0649463	0.0356383	-0.00303908	-0.0138935	-0.0669809	-0.000200254	0.00148847	0.0336988	0.00444562	0.0104946	-0.0841331	0.095029	-0.0662494	0.000601006	-0.0109182	0.0106917	0.0163526	0.0918639	-0.0100271	0.0136704	-0.1225	-0.0218664	0.113985	0.124019	0.0547006	0.0397223	-0.0683161	0.0276534	-0.0301605	-0.0561308	-0.0310936	-0.0257335	0.00739273	-0.0729321	0.0938488	-0.111617	-0.0904409	-0.0251023	-0.11873	-0.128123	-0.0807963	-0.140878	-0.0040275	-0.0923234	-0.00890355
	0.124415	0.032809	-0.0105623	-0.0102651	-0.023434	-0.0170748	-0.0231996	-0.0624201	-0.0659909	0.0106705	-0.0385062	-0.0655771	-0.00439273	-0.0243558	-0.0834286	-0.00870719	-0.0647513	-0.0336858	-0.0485914	0.0436095	-0.133406	0.00177681	-0.0364343	-0.0409682	-0.0893117	0.00550325	-0.0445835	-0.0173022	-0.00324169	0.018134	0.10387	0.0535937	0.0631117	0.126996	-0.120488	0.0508308	-0.0295687	-0.0601388	0.0159007	-0.0373381	-0.0906544	-0.111246	0.00340519	-0.0718563	-0.0438448	-0.130426	0.0871873	-0.0362911	0.0703092
	-0.111961	-0.00025451	0.0309482	-0.0243101	0.0158732	-0.0294806	-0.0537823	-0.0733513	-0.117458	-0.1182	-0.0806469	-0.0287247	-0.078796	-0.0208082	-0.101193	-0.00203163	-0.145487	-0.105346	-0.0590432	-0.104942	-0.0500547	-0.0060505	-0.0476786	-0.0272848	-0.16088	-0.136971	-0.004725	-0.0190325	0.00983173	0.0394317	-0.0438337	0.0264596	-0.0106209	-0.0612124	-0.169647	-0.134534	-0.0606812	-0.160674	-0.00282273	-0.168608	-0.209111	-0.183744	-0.162477	-0.272095	-0.156232	-0.254077	-0.137149	-0.206277	-0.0141979
	-0.075589	0.0579975	0.0436804	0.00253774	0.0499709	9.7596e-05	-0.00463451	-0.0535259	-0.113337	-0.0709125	-0.066525	-0.0135632	-0.0596087	-0.0176375	-0.0950408	0.00846051	-0.093712	-0.0771256	-0.0234994	-0.0794051	-0.0508187	0.00696371	-0.0206237	-0.00702095	-0.130696	-0.116224	0.0444655	-0.00349114	0.0218962	0.0534995	-0.0406456	0.060308	-0.00198562	-0.0521958	-0.0817819	-0.0829404	0.00518432	-0.0693506	0.042224	-0.122735	-0.0961973	-0.0903525	-0.141941	-0.222526	-0.114612	-0.213194	-0.0478161	-0.158494	-0.0271752
	-0.12058	0.0172817	0.115189	0.0247647	0.07006	0.0244052	0.0219531	-0.0869512	-0.0259676	-0.128439	-0.0186584	0.0015083	-0.0353953	-0.0277367	-0.0580839	0.0583368	-0.0591877	-0.0948611	0.0191062	-0.0416675	-0.0993747	0.0620043	0.0105423	0.00691845	-0.123525	-0.0903598	0.0438697	0.0200872	0.0349977	0.0531451	-0.0299217	0.0307321	0.00302846	-0.00452854	-0.11322	-0.133184	-0.0165682	-0.0734108	0.0514088	-0.0830906	-0.125674	-0.103846	-0.106002	-0.14795	-0.026681	-0.129219	-0.0510806	-0.102885	0.0371007
	-0.0989113	0.0149757	0.109826	0.0302482	0.0703353	0.0369365	0.0156032	-0.0602019	-0.0270908	-0.120918	-0.0337917	0.0114062	-0.0393364	-0.0124105	-0.0745794	0.0312494	-0.0446322	-0.088379	0.017049	-0.0546758	-0.0398611	0.0516112	0.000118496	0.00750659	-0.112379	-0.0892389	0.0506037	0.0443202	0.0285447	0.0346833	-0.0289992	0.0201449	-0.0116195	-0.00950959	-0.0925135	-0.121405	-0.0150957	-0.0833562	0.00758129	-0.104763	-0.128687	-0.0940365	-0.114202	-0.152842	-0.039478	-0.128607	-0.075336	-0.115654	0.0124729
	-0.156556	-0.0440627	-0.0814633	-0.0694116	-0.0145289	-0.0539307	-0.0622	-0.119243	-0.059806	-0.184901	-0.115119	-0.0872013	-0.122057	-0.118002	-0.0639967	-0.0691277	-0.0771053	-0.139166	-0.0685551	-0.143549	-0.088703	-0.0415531	-0.0756331	-0.0626268	-0.100499	-0.16201	-0.0201684	-0.0842998	-0.0575061	-0.0454105	-0.0990837	-0.0417456	-0.0723023	-0.0403654	-0.187977	-0.209749	-0.0862494	-0.125865	-0.103057	-0.162962	-0.202038	-0.17452	-0.172011	-0.251487	-0.135228	-0.222736	-0.153924	-0.192345	-0.0723112
	-0.0508798	0.0520826	0.0262615	-0.0193554	0.0397331	0.00353004	0.00508474	-0.038297	-0.0791455	-0.0584112	-0.0315549	0.00631906	-0.0421135	-0.000601668	-0.0669155	0.0356311	-0.0877875	-0.0440325	-0.0075076	-0.0409067	-0.0637949	0.0346421	-0.0190094	-0.00462666	-0.0990384	-0.0752885	0.0247043	0.0108147	0.0258484	0.0839338	0.0128154	0.104725	0.0569104	0.0320142	-0.091095	-0.0483965	-0.00319055	-0.0682182	0.0757005	-0.0439552	-0.031327	-0.0928308	-0.0710796	-0.112196	-0.0173312	-0.122015	0.152217	-0.0384837	0.0408226
	-0.153904	-0.00282458	0.0228162	-0.0532322	0.0173639	-0.0352158	-0.0356253	-0.0837974	-0.0865867	-0.130039	-0.0898775	-0.0319381	-0.0734458	-0.082659	-0.0667989	-0.0187635	-0.0706753	-0.118319	-0.048598	-0.0823834	-0.122462	-0.0224427	-0.0385193	-0.0557337	-0.0909416	-0.108236	-0.000921489	-0.0128428	-0.0305054	0.00603257	-0.0279866	0.0325824	-0.023281	0.0182326	-0.16113	-0.10061	-0.0769118	-0.135473	-0.020384	-0.104683	-0.155028	-0.170014	-0.118874	-0.151698	-0.0661192	-0.159582	0.0290941	-0.105271	-0.00306838
	-0.140147	-0.0215032	0.0494823	-0.031405	0.0339278	-0.0183989	-0.0126476	-0.13595	-0.0392793	-0.128876	-0.0777147	-0.0389885	-0.0605905	-0.0989014	-0.0563151	0.00427103	-0.0429553	-0.127577	-0.0135978	-0.0472038	-0.189499	-0.000718195	-0.0169273	-0.037889	-0.0920283	-0.0846381	0.0204431	0.00821165	-0.0142207	0.000185416	-0.0296172	0.00379035	-0.0251369	0.0287294	-0.166576	-0.117914	-0.0559943	-0.119653	-0.0447626	-0.110917	-0.177701	-0.206081	-0.127781	-0.15844	-0.0692861	-0.165915	-0.00810724	-0.12222	-0.0104346
	-0.059689	0.00401707	0.0541088	-0.0276429	0.0278867	-0.00798872	-0.00530112	-0.0825552	-0.0569598	-0.0910832	-0.0493568	-0.0247646	-0.0537173	-0.069781	-0.0585007	-0.000444489	-0.0527161	-0.11133	-0.0349096	-0.0464335	-0.133149	0.00363055	-0.00640608	-0.0333254	-0.0913393	-0.065616	0.0224267	0.000545839	-0.0252197	0.0272393	-0.0180127	0.0311014	0.0173604	0.0542266	-0.109757	-0.0798983	-0.0471989	-0.0714921	-0.0195531	-0.09502	-0.10766	-0.131057	-0.0870566	-0.125028	-0.0487321	-0.128381	0.144452	-0.0836455	0.00449069
	-0.0790901	-0.0355142	0.0411097	-0.0624077	-0.0112435	-0.0573505	-0.0471443	-0.170419	-0.0658098	-0.127099	-0.0807404	-0.0787678	-0.10449	-0.13931	-0.0527222	-0.0477238	-0.093323	-0.14436	-0.0555358	-0.0910525	-0.223645	-0.0577424	-0.0769826	-0.0762098	-0.0677269	-0.106436	-0.022558	-0.0370233	-0.0792372	-0.0591039	0.014268	-0.0457782	-0.0586569	-0.0881841	-0.192559	-0.146133	-0.0986982	-0.135626	-0.0526651	-0.0140416	-0.175259	-0.212981	-0.0418234	-0.0199005	-0.0336082	-0.0419706	-0.0823355	-0.00173973	0.0137884
	-0.0941924	-0.0465216	0.0292165	-0.113692	-0.0205858	-0.0123045	-0.0301712	-0.185176	-0.0741826	-0.0820768	-0.100812	-0.0903732	-0.126109	-0.147961	-0.077941	-0.0638102	-0.113829	-0.168443	-0.0173366	-0.0947607	-0.225817	-0.0656038	-0.0720048	-0.0777503	-0.103416	-0.12301	-0.034317	-0.0590021	-0.0847492	-0.0626704	-0.0487	-0.0456603	-0.0533374	-0.0802018	-0.233563	-0.170068	-0.104847	-0.154943	-0.0788026	-0.0658924	-0.178992	-0.260397	-0.100341	-0.0742044	-0.0813938	-0.0876801	-0.132844	-0.0621274	-0.00528662
	-0.0256829	-0.0191849	0.0887995	-0.0353643	-0.00620941	-0.0375288	-0.0234989	-0.143428	-0.0471463	-0.0755428	-0.0564037	-0.0645482	-0.081054	-0.114373	-0.0273175	-0.0303846	-0.0771177	-0.126639	-0.0422888	-0.0523439	-0.222021	-0.0415458	-0.0544064	-0.052222	-0.0718085	-0.0822783	0.0077401	0.00603797	-0.0536898	-0.065545	-0.025595	-0.0352807	-0.0613669	-0.0673642	-0.161235	-0.0986672	-0.0777179	-0.113158	-0.0430844	-0.00834522	-0.150181	-0.18139	-0.0556076	0.00658398	-0.012447	0.00685219	-0.011356	0.0184817	0.00940527
	-0.027262	-0.0163509	0.0550979	-0.0471734	-0.0126631	-0.0346193	-0.02382	-0.124477	-0.062771	-0.0597361	-0.0625177	-0.0529542	-0.0765792	-0.0954561	-0.0363123	-0.0306513	-0.0919608	-0.110935	-0.0491577	-0.0625297	-0.185985	-0.040694	-0.0484652	-0.0411768	-0.0690831	-0.0727981	0.00319656	-0.0188899	-0.0378282	-0.051715	-0.0214374	-0.0342347	-0.0601157	-0.0947389	-0.150357	-0.0945844	-0.0724106	-0.101111	-0.0352241	-0.0166607	-0.141029	-0.172401	-0.0174344	-0.00520546	-0.00194571	-0.00847586	-0.0198075	0.0203564	0.00105286
	-0.0507618	-0.0339768	0.0795578	-0.0244755	-0.0123719	-0.0431861	-0.0201243	-0.148314	-0.026119	-0.106836	-0.0632156	-0.0667201	-0.086111	-0.113076	-0.0280973	-0.0233691	-0.0551965	-0.134152	-0.0408324	-0.0521408	-0.216207	-0.0439216	-0.0562358	-0.0491015	-0.059025	-0.0843117	0.00754461	-0.00329973	-0.0377402	-0.0335872	-0.0157834	-0.0241973	-0.0374849	-0.0636272	-0.186931	-0.109611	-0.0982913	-0.122911	-0.0484167	-0.0588669	-0.183751	-0.205866	-0.111152	-0.101737	-0.0644647	-0.092582	-0.0458093	-0.0763103	0.0114075
	-0.0118056	-0.0177529	0.0640708	-0.0418944	-0.0201949	-0.055464	-0.0470965	-0.103139	-0.0563124	-0.0749074	-0.0816104	-0.0511458	-0.0907832	-0.0941022	-0.0167639	-0.045196	-0.0532913	-0.0974488	-0.0607665	-0.0729162	-0.139621	-0.0617885	-0.0741745	-0.0487799	-0.024166	-0.0687098	-0.00241401	-0.0197142	-0.0562317	-0.0790786	-0.0594713	-0.0696101	-0.0809399	-0.126787	-0.104973	-0.104449	-0.0892222	-0.102806	-0.0349407	0.0139803	-0.122271	-0.105536	-0.0859877	-0.0122798	0.00681001	0.0255125	0.00156578	0.0327645	-0.00489396
	-0.0593554	-0.0343233	0.0455777	-0.0366794	-0.0276925	-0.0610625	-0.0468684	-0.128035	-0.0304182	-0.115289	-0.0626374	-0.0643476	-0.0823423	-0.110305	-0.0175361	-0.0501894	-0.0552903	-0.106344	-0.0666882	-0.0738087	-0.177718	-0.052974	-0.0599536	-0.0606174	-0.0352045	-0.0941465	-0.0149943	-0.0116367	-0.0794032	-0.0562867	-0.0229461	-0.0637249	-0.0804703	-0.0961291	-0.120055	-0.0960663	-0.0660397	-0.0895062	-0.0590766	0.0286938	-0.130353	-0.129528	-0.0195278	0.0153708	-0.0159394	0.0143832	-0.0474962	0.0571551	-0.035886
	-0.162342	0.0174393	-0.025641	-0.0246393	0.0127055	-0.0452484	-0.0671282	-0.050565	-0.1067	-0.168802	-0.104177	-0.0509917	-0.101612	-0.0336035	-0.122961	-0.0168188	-0.106493	-0.118825	-0.0496908	-0.135386	-0.0336041	-0.0191681	-0.0326201	-0.0325715	-0.139802	-0.1578	-0.0272116	-0.0302183	-0.0124778	0.0690453	-0.0245552	0.0902577	0.0342047	0.0657908	-0.10201	-0.0879843	-0.0494005	-0.109895	0.000442946	-0.102668	-0.105051	-0.0961436	-0.109498	-0.152953	-0.0520126	-0.13449	0.205232	-0.0854041	-0.00843871
	-0.0885863	-0.031238	-0.00574593	-0.0776064	-0.0233246	-0.0831982	-0.0778055	-0.15397	-0.0658897	-0.119009	-0.110921	-0.107893	-0.12363	-0.139256	-0.0535028	-0.0709428	-0.0873866	-0.136927	-0.0779364	-0.108147	-0.176885	-0.0714284	-0.089884	-0.1006	-0.062083	-0.111367	-0.041827	-0.0587803	-0.0985389	-0.112264	0.0311522	-0.11494	-0.0915382	-0.0939633	-0.126972	-0.154188	-0.100728	-0.119189	-0.0828989	0.0380545	-0.138636	-0.142883	0.0213236	0.0347768	-0.00644974	0.0379607	-0.0448084	0.0827026	0.0223329
	-0.0632887	-0.0518834	-0.0234202	-0.0727279	-0.000488711	0.0106639	-0.0325273	-0.149066	-0.0861785	-0.0771747	-0.0761249	-0.0656179	-0.0795706	-0.106668	-0.103436	-0.0292315	-0.119977	-0.105306	-0.0226434	-0.0667634	-0.134235	-0.0250628	-0.0315472	-0.0599903	-0.139453	-0.0921031	-0.0104844	-0.0297817	-0.0347209	-0.0348488	-0.0162201	-0.0143929	-0.0171692	-0.000672035	-0.150665	-0.136852	-0.0380591	-0.103782	-0.0660292	-0.108281	-0.132141	-0.169389	-0.0522101	-0.094672	-0.0897021	-0.0945408	-0.0652178	-0.103135	-0.0316067
	-0.125118	-0.0381762	0.0108936	-0.0622644	-0.00435954	-0.0564498	-0.0472229	-0.148432	-0.0656659	-0.16924	-0.0967772	-0.069026	-0.0931042	-0.115643	-0.0640536	-0.049436	-0.0603223	-0.136931	-0.058318	-0.0950137	-0.184289	-0.0486375	-0.0508926	-0.0523713	-0.0660915	-0.127646	-0.0299956	-0.0372771	-0.0568148	-0.0612226	0.0175262	-0.0445549	-0.0159292	0.024193	-0.167634	-0.141074	-0.092775	-0.121875	-0.077449	-0.026338	-0.164085	-0.176826	-0.0581387	-0.065546	-0.0142916	-0.0691026	-0.0166577	-0.0236793	0.025762
	-0.157129	-0.0763784	-0.0696065	-0.110166	-0.036876	-0.0274825	-0.0237106	-0.145471	-0.048245	-0.119923	-0.0795218	-0.070714	-0.14023	-0.132744	0.00375637	-0.0901147	-0.1075	-0.140384	-0.0282273	-0.124901	-0.139024	-0.0773433	-0.0697619	-0.0787604	-0.0098386	-0.111645	-0.0535664	-0.093631	-0.0877373	-0.0627511	-0.0902001	-0.0572599	-0.07271	-0.113535	-0.228432	-0.193781	-0.141613	-0.167359	-0.095404	-0.0732801	-0.220472	-0.253555	-0.154335	-0.169396	-0.0740336	-0.120703	-0.174566	-0.131519	-0.0332688
	-0.0533559	-0.00724946	0.0215558	0.00734377	-0.00213223	-0.0378825	-0.0273464	-0.0904324	-0.033279	-0.109014	-0.0695611	-0.0286506	-0.0447529	-0.058627	-0.0363511	-0.0248459	-0.0228713	-0.0729796	-0.0378231	-0.0280202	-0.130433	-0.0121589	-0.0310553	-0.0188333	-0.0479275	-0.0534228	-0.00472681	0.00981672	-0.0120548	-0.0217057	0.00791712	-0.0203181	-0.0115945	-0.0324397	-0.087064	-0.0847105	-0.0510502	-0.0849129	-0.0287683	0.0912644	-0.111409	-0.0905008	-0.00649646	0.058971	0.0857287	0.139083	-0.0856636	0.0215381	0.049294
	-0.105567	-0.0357129	-0.0253513	-0.0419796	0.000366693	-0.030805	-0.040069	-0.116072	-0.0441311	-0.124448	-0.0763319	-0.0428067	-0.0891309	-0.0805418	-0.047952	-0.0337354	-0.0672124	-0.110743	-0.0218872	-0.0920435	-0.093525	-0.0246122	-0.0302395	-0.0230081	-0.0748182	-0.122671	-0.0122635	-0.0130712	-0.0249115	-0.0283973	-0.0485453	-0.0244741	-0.0377787	-0.0594146	-0.111342	-0.181972	-0.0508735	-0.096397	-0.0720103	-0.0323862	-0.103239	-0.115036	-0.0222046	-0.0258169	-0.0243879	0.0562456	-0.107556	-0.0278358	-0.0514292
	-0.198634	-0.0678069	-0.103599	-0.143815	-0.0353311	-0.0561527	-0.0718183	-0.118855	-0.0541063	-0.108914	-0.102927	-0.0702726	-0.141978	-0.124557	0.00946265	-0.0841162	-0.0884599	-0.136764	-0.0334234	-0.180562	-0.0329612	-0.0829627	-0.0629275	-0.0512813	0.000609918	-0.151666	-0.0414274	-0.0809372	-0.0737675	-0.0743623	-0.13219	-0.0623423	-0.071899	-0.112781	-0.139441	-0.219104	-0.125362	-0.127487	-0.0969605	-0.0616844	-0.158619	-0.168094	-0.116127	-0.107055	-0.0834329	-0.0112803	-0.193675	-0.0806952	-0.0620224
	-0.178384	-0.0823576	-0.104629	-0.102895	-0.0414113	-0.0316385	-0.0480885	-0.188012	0.0240011	-0.137027	-0.105713	-0.10908	-0.142955	-0.13792	-0.0545434	-0.0888025	-0.0392929	-0.172069	-0.0141852	-0.150767	-0.112411	-0.0970342	-0.0521729	-0.0441784	-0.0399721	-0.162316	-0.0526068	-0.0792788	-0.0759216	-0.0532325	-0.0986585	-0.0167929	-0.049848	-0.0552308	-0.198643	-0.229276	-0.135146	-0.144742	-0.117923	-0.0911493	-0.178889	-0.216975	-0.120907	-0.12849	-0.101234	-0.0783256	-0.194893	-0.0918708	-0.0125829
	-0.121446	-0.0210347	0.035137	-0.0915015	0.0137005	-0.0451426	-0.0475836	-0.114359	-0.0637746	-0.118234	-0.0732087	-0.0514501	-0.112602	-0.113223	-0.0362385	-0.059205	-0.014903	-0.119159	-0.0342917	-0.133716	-0.0975843	-0.0562618	-0.0540515	-0.0661687	-0.0443412	-0.112763	-0.00713604	-0.0442789	-0.0734489	-0.0776048	-0.0881491	-0.0695872	-0.0989351	-0.0977156	-0.0977612	-0.141391	-0.078101	-0.0922824	-0.0749418	-0.0946947	-0.118542	-0.111201	-0.139595	-0.11982	-0.0563382	-0.11296	-0.0985289	-0.0758007	-0.0415744
	-0.110351	-0.0075481	-0.00468323	-0.0348575	-0.0221154	-0.0979515	-0.0824929	-0.072593	-0.0995044	-0.130115	-0.106308	-0.0606675	-0.0838174	-0.0777539	-0.0393031	-0.0653347	-0.0532873	-0.0821334	-0.102687	-0.101376	-0.0574773	-0.0625743	-0.0831058	-0.0630004	-0.0429349	-0.0896775	-0.0426808	-0.051593	-0.0666859	-0.0783942	0.0505047	-0.0635955	-0.0380977	-0.0157754	-0.0356953	-0.0861819	-0.0622223	-0.0773456	-0.031284	0.0404465	-0.0780732	-0.00232275	-0.00265453	0.02449	0.0318446	0.0084121	0.093451	0.0884524	0.0379778
	-0.0118247	-0.0201594	-0.00878198	-0.0166436	-0.0175884	-0.032741	-0.0189322	-0.080225	-0.0261048	-0.0594536	-0.0545792	-0.0423674	-0.0520742	-0.0644334	-0.0219258	-0.0431448	-0.0287149	-0.0596602	-0.0225813	-0.0213358	-0.0884759	-0.0459248	-0.0687411	-0.0526979	-0.01607	-0.0393265	-0.0586277	-0.0583548	-0.034808	-0.0405427	-0.0363252	-0.0500038	-0.0381605	-0.111541	-0.0761352	-0.0494504	-0.0968521	-0.0557052	-0.0178337	0.15981	-0.0709512	-0.075701	-0.0499532	0.0661522	0.107095	0.135834	-0.0995067	0.0708927	0.0517018
	0.0395224	0.0124297	0.0201432	-0.00941437	0.00275157	-0.0401917	-0.017785	-0.0434118	-0.0768705	-0.0647228	-0.0464122	-0.0304703	0.0145009	-0.0305272	-0.0701674	0.00157215	-0.0796498	-0.0109203	-0.0697065	0.0194111	-0.0890173	-0.0136562	-0.0566664	-0.0274513	-0.0858612	-0.0187571	-0.0335165	-0.015888	-0.0196346	-0.0232247	0.0665768	-0.0323195	0.00366693	-0.0533677	-0.0889351	-0.00592948	-0.0480964	-0.0672032	0.00246194	0.250447	-0.102665	-0.10003	0.0727185	0.148722	0.187141	0.137835	-0.0584759	0.163394	0.151187
	0.0438372	0.0150288	0.00346432	-0.00462567	-0.00812468	-0.0311708	-0.0161471	-0.0308006	-0.0547363	-0.0516535	-0.0515785	-0.0185156	0.0120414	-0.0283385	-0.0515469	-0.00230067	-0.0537705	0.00677913	-0.0561868	0.0292729	-0.0460739	-0.0166028	-0.0636513	-0.0245454	-0.0527894	-0.0213059	-0.0405775	-0.0266366	-0.0282044	-0.0609137	0.0192439	-0.0623148	-0.0562218	-0.126389	-0.0558472	-0.0189513	-0.0496235	-0.0596865	-0.0104109	0.299129	-0.0632977	-0.0555779	0.0627143	0.198122	0.184807	0.230808	-0.114673	0.21425	0.102477
	0.0444237	0.00941454	-0.0111276	-0.00933929	-0.0414959	-0.0609268	-0.0585772	-0.0222378	-0.0578663	-0.0695283	-0.0918114	-0.0522703	-0.0176829	-0.032549	-0.0481727	-0.0429371	-0.0549682	-0.0306276	-0.0863453	-0.00887305	-0.0682389	-0.0493802	-0.0862019	-0.0367419	-0.0516484	-0.0320301	-0.0571694	-0.0532603	-0.0359813	-0.0445565	0.0012068	-0.0496395	-0.0471505	-0.0748782	-0.0834884	0.00488369	-0.0682532	-0.0693713	-0.0152187	0.148706	-0.102732	-0.077014	-0.00417039	0.0393779	0.0889664	0.0652719	-0.0550426	0.0608021	0.0548966
	-0.0717545	-0.0731689	-0.0692806	-0.103819	-0.0313478	0.00165709	-0.0134825	-0.152882	-0.014088	-0.0704012	-0.0614486	-0.0779608	-0.0988599	-0.129417	-0.038749	-0.0604052	-0.0853807	-0.12436	-0.0182466	-0.0829415	-0.187237	-0.0471877	-0.0226843	-0.0763929	-0.0428666	-0.0722287	-0.0462558	-0.0813492	-0.0805279	-0.0384803	-0.116166	-0.0365059	-0.0486699	-0.0408896	-0.209977	-0.150103	-0.0985538	-0.0886149	-0.106735	-0.107635	-0.152562	-0.218609	-0.151532	-0.154588	-0.0972758	-0.126421	-0.13192	-0.125766	-0.0626205
	-0.12235	-0.0406442	-0.0482745	-0.0944524	-0.0368882	-0.0637644	-0.0554324	-0.119392	-0.0348403	-0.104387	-0.105697	-0.0678177	-0.100581	-0.126812	-0.00946331	-0.0914345	-0.0329087	-0.133948	-0.0868624	-0.102746	-0.154211	-0.0744349	-0.0776314	-0.0875474	-0.00646133	-0.0903886	-0.0531853	-0.0778643	-0.0941164	-0.0658524	-0.0218637	-0.0604639	-0.0635073	-0.0222381	-0.156987	-0.104596	-0.108085	-0.106965	-0.0773894	-0.0787732	-0.149107	-0.168817	-0.079689	-0.145092	-0.0561851	-0.164762	-0.0765501	-0.0897656	-0.0398541
	-0.139878	-0.0451061	-0.0226635	-0.0622281	-0.019985	-0.0323442	-0.0257712	-0.146269	0.00479561	-0.118124	-0.0700678	-0.0595915	-0.0926955	-0.127648	0.019724	-0.0644832	-0.0244074	-0.148914	-0.0489971	-0.0822903	-0.189705	-0.0553328	-0.0381098	-0.0669633	-0.002993	-0.0658539	-0.0214025	-0.0458987	-0.0693937	-0.050924	-0.0512288	-0.0559121	-0.0656944	-0.0283592	-0.172323	-0.121762	-0.10454	-0.0995521	-0.0931406	-0.120788	-0.174825	-0.193984	-0.120603	-0.179745	-0.0819426	-0.183249	-0.103458	-0.130894	-0.0323464
	-0.0216645	0.0294231	-0.011753	-0.0179191	0.00975941	-0.0342533	-0.0568397	-0.0418827	-0.105414	-0.0872981	-0.0755364	-0.0444626	-0.0701444	-0.0140055	-0.0865841	-0.00558605	-0.1136	-0.0783311	-0.0522944	-0.0921342	-0.0513811	-0.0119989	-0.0534581	-0.0377501	-0.122232	-0.1023	-0.00455866	-0.0158997	0.000761053	0.095663	0.00243991	0.0902096	0.0329281	-0.00613272	-0.123472	-0.00945079	-0.0444238	-0.110824	0.0177464	-0.104739	-0.104618	-0.106875	-0.114457	-0.158185	-0.0686031	-0.143092	-0.00710322	-0.109651	0.0260764
	-0.0977187	-0.0386211	-0.0457245	-0.0405897	-0.0103218	-0.0388643	-0.0311926	-0.0819293	-0.0170207	-0.0840713	-0.055359	-0.0542224	-0.0662328	-0.0452551	-0.00686919	-0.0423985	-0.0308498	-0.085723	-0.047202	-0.0857127	-0.0600084	-0.0240963	-0.0389663	-0.0325328	-0.0140794	-0.0655589	-0.0303998	-0.0273599	-0.03348	-0.025986	-0.0350614	-0.0277759	-0.0374399	-0.0476797	-0.0917682	-0.11852	-0.0527582	-0.0669902	-0.0521496	-0.0518677	-0.0958863	-0.084774	-0.0876111	-0.0771919	-0.0288427	0.0130389	-0.0883426	-0.0527526	-0.0260339
	-0.142515	-0.0544821	-0.0107225	-0.0737341	-0.0397957	-0.0459226	-0.0420051	-0.151826	-0.00433915	-0.127617	-0.0851185	-0.101107	-0.109811	-0.131479	-0.00668198	-0.0835556	-0.0423752	-0.1547	-0.0461641	-0.114474	-0.177576	-0.0677097	-0.0439515	-0.0624907	-0.0314085	-0.0946547	-0.0550925	-0.0464301	-0.0682957	-0.0677126	-0.0701047	-0.0673419	-0.0911567	-0.0457103	-0.185173	-0.130111	-0.135699	-0.117224	-0.0770742	-0.00381853	-0.167245	-0.182197	-0.11339	-0.0380446	0.0101812	0.0105727	-0.0928739	-0.0201553	-0.00209793
	0.0690142	0.0197847	0.102659	0.0440622	0.102622	0.0877348	0.0522735	0.0244464	0.0334612	-0.0177509	0.0801464	0.0982246	0.0963144	0.0350382	0.0212898	0.131375	0.0386219	0.0693658	0.068986	0.052652	0.0536111	0.134936	0.105072	0.0795176	0.00977099	0.021027	0.115857	0.125993	0.060843	0.0233908	-0.0272703	0.0125075	-0.00599641	-0.000781176	0.162534	-0.0433162	0.116855	0.119646	0.0195093	-0.037661	0.193253	0.135644	-0.0203461	0.0105476	0.0577895	0.112437	0.125174	0.00194978	-0.00551733
	-0.184513	-0.0490739	-0.0747089	-0.113577	-0.0394899	-0.0616672	-0.0557314	-0.132852	-0.0552553	-0.117237	-0.110555	-0.104276	-0.139674	-0.132601	-0.0147039	-0.0993937	-0.089021	-0.162208	-0.0491142	-0.145063	-0.136502	-0.0887078	-0.0740127	-0.0988739	-0.0285928	-0.12608	-0.0705908	-0.0991935	-0.0912276	-0.0632217	-0.0760723	-0.0610273	-0.080271	-0.0971281	-0.211079	-0.152296	-0.160687	-0.139944	-0.0745471	-0.000924916	-0.182586	-0.206711	-0.118281	-0.0654554	-0.0017733	-0.0685132	-0.12448	-0.0388406	-0.00701744
	0.0385414	0.0252314	-0.046396	-0.0369351	0.00607988	0.00669129	-0.00699444	-0.0386726	-0.051636	-0.00594128	0.0235951	0.0139228	0.0442518	-0.0347241	-0.04029	0.0160153	-0.0447746	0.0596463	-0.0426322	0.0379118	-0.0431654	0.0198794	-0.0117853	-0.0197059	-0.0373796	0.0198142	-0.0304073	-0.0141024	-0.000509671	-0.0417925	0.140747	-0.0392924	0.0112823	-0.047138	-0.0321173	-0.0263187	-0.0275337	-0.0267364	-0.00530811	0.317596	-0.0107376	-0.0392575	0.240122	0.313279	0.254093	0.299724	-0.0594802	0.308479	0.178597
	0.0498297	0.0443356	-0.0573996	-0.0467176	-0.0159726	-0.0172285	-0.0136607	-0.0325785	-0.0389633	-0.00587692	-0.012119	-0.0116091	0.0379924	-0.00484336	-0.0425408	-0.00226631	0.028332	0.0740255	-0.0544091	0.0078676	-0.0263892	0.0168953	-0.0428281	-0.0390297	-0.0232612	0.00300626	-0.034741	-0.0373876	-0.0143492	0.0112435	-0.00462138	0.0281361	0.0148009	0.0617874	-0.0360318	0.0463236	-0.017117	-0.047165	-0.0176774	-0.0301881	-0.0231647	-0.011506	-0.0358053	-0.0373201	-0.0422886	-0.0704702	0.0241442	-0.00571897	0.00169468
	0.0311374	0.0429386	-0.0583791	-0.0107264	-0.0117112	-0.0286063	-0.0342647	-0.036153	-0.0127131	-0.0184688	-0.0128235	0.0199945	0.0127732	-0.0135123	-0.0350227	0.00333576	0.0577731	0.0408737	-0.0506156	0.00102384	-0.00862075	0.0297102	-0.0282027	0.00325646	0.0112325	-0.0150009	-0.0352117	-0.0190688	0.0551437	0.01699	0.0605946	0.0352932	0.055665	0.0742475	0.0456608	0.0011534	0.0282639	-0.0388018	0.00349562	-0.00219154	0.0408397	0.076908	0.00961475	0.00271716	-0.00139263	-0.0157256	0.0811849	0.0360637	0.00971591
	0.018808	0.0235562	-0.0683966	-0.026366	-0.00538692	-0.0277573	-0.0445475	-0.0502969	-0.0199756	-0.0314458	0.00126905	0.0166043	-0.00755401	-0.0336501	-0.0198337	-0.00156108	0.0416683	0.0379567	-0.0316943	-0.00135284	-0.0163612	0.023976	-0.0264314	-0.0113074	-0.000359153	-0.012775	-0.0493943	-0.0328713	0.0194125	-0.00819758	0.039704	-0.00614447	0.0199688	0.0257122	0.0314989	-0.0219292	0.0109951	-0.0469255	-0.0194643	-0.0134823	0.0124099	0.0513841	0.0131068	0.00984618	-0.0197679	-0.0128077	0.0130756	0.0207035	0.00420061
	-0.00327842	-0.00455871	-0.101875	-0.0742823	-0.0526155	-0.0381693	-0.0372182	-0.0714341	-0.0352331	-0.0172253	-0.0318087	-0.0304684	-0.0421879	-0.0670493	-0.0298594	-0.0422287	-0.00163388	0.0127118	-0.0583242	-0.0614568	-0.0259698	-0.0295369	-0.0600101	-0.062114	0.0131245	-0.0276809	-0.0739483	-0.086974	-0.0581367	-0.0265877	-0.0728565	-0.0355188	-0.0324615	-0.0250053	-0.0614712	-0.0724544	-0.0568893	-0.0702953	-0.0700872	-0.0751924	-0.0642939	-0.0401773	-0.0980671	-0.0914031	-0.114382	-0.0916202	-0.0382939	-0.0555028	-0.0927542
	0.014966	0.03232	-0.0761454	-0.0308542	0.0150034	-0.00922833	-0.00886551	-0.0571947	-0.033579	-0.0446802	-0.0089309	-0.0102676	0.0144285	-0.0401623	-0.0521095	0.0159495	0.00660584	0.0329448	-0.0336209	0.0304243	-0.0344037	0.0267848	-0.0200075	-0.0196406	-0.0431316	-0.00886131	-0.0492109	-0.0386957	0.0243865	-0.0149094	0.135149	-0.016773	0.0434505	0.0290505	-0.000121524	-0.00931676	0.0188281	-0.0205042	-0.00813306	0.104375	0.0130886	0.00500624	0.140757	0.10905	0.0989328	0.067818	0.00602872	0.127627	0.128227
	-0.0219582	-0.00122748	-0.100405	-0.0689602	-0.0352493	-0.0138908	-0.0396136	-0.0875892	-0.0130863	-0.0233715	-0.039434	-0.00926601	-0.028493	-0.066608	-0.0290527	-0.0403271	0.0378641	0.0076438	-0.032551	-0.0760782	-0.038542	-0.0196225	-0.0479089	-0.0234754	0.0121706	-0.0667359	-0.0405171	-0.0657603	-0.0134777	-0.00371578	-0.0761821	-0.000634031	-0.0344917	-0.0127891	-0.0535196	-0.0689426	-0.057657	-0.0873822	-0.0706344	-0.118207	-0.0592754	-0.0333864	-0.113874	-0.112238	-0.149733	-0.138684	-0.0379009	-0.0948378	-0.100667
	0.00483468	0.00697044	-0.0600043	-0.0408371	-0.00495837	-0.0136597	-0.028289	-0.0357014	-0.054181	-0.0553199	-0.02708	0.00417826	0.00705522	-0.0142345	-0.0294017	-0.0189031	-0.0279812	0.0518243	-0.0384658	-0.0120158	-0.030765	-0.0193094	-0.0314694	-0.0117401	-0.0201334	-0.0302132	-0.0554246	-0.0508002	-0.0142635	-0.0413865	0.0277331	-0.0338963	-0.024814	-0.0476281	-0.023748	-0.0442326	-0.0296813	-0.0424	-0.0282601	0.203553	-0.02792	-0.0217068	0.101875	0.193994	0.154918	0.171105	-0.0742931	0.174667	0.0995929
	-0.000602495	-0.00981825	-0.0641183	-0.0494501	-0.0330135	0.00714204	0.0155994	-0.0449146	0.00198488	0.00896516	0.00896002	0.0142203	0.0170554	-0.00914836	-0.0525192	0.00199918	0.0317166	0.0458124	-0.0124939	0.0116882	-0.0423773	0.00790189	-0.00666909	0.013173	-0.0153545	-0.00101733	-0.0382373	-0.0337008	0.0163443	0.00907261	0.0339986	0.0137789	0.0247198	-0.00789481	-0.00598598	-0.0285281	-0.00980051	-0.0312009	-0.0348683	0.110414	-0.00737543	-0.00880696	0.0743995	0.123338	0.0627547	0.116179	-0.0456177	0.0889137	0.0421092
	0.020702	0.0368472	-0.0605567	-0.0276449	0.00588082	-0.00623321	0.0046711	-0.0380774	-0.0317785	-0.00654256	0.00998042	0.00429177	0.01354	-0.0237659	-0.0426596	0.00867096	0.0326139	0.0431748	-0.0344505	0.0332922	-0.0315601	0.0254984	-0.0159299	-0.0212857	-0.0170629	-0.00316074	-0.0576285	-0.0383318	0.0340415	0.00861407	0.131077	0.0190101	0.0616315	0.0531261	0.0309506	0.00425703	0.00796696	-0.0208554	0.00292983	0.0782572	0.0425401	0.0408346	0.0964119	0.078907	0.073857	0.0480698	0.0684931	0.108026	0.146324
	-0.0615389	-0.0510988	-0.112344	-0.087093	-0.0856975	-0.0551812	-0.0500559	-0.0471397	0.0225194	-0.0210645	-0.0590186	-0.0289707	-0.0910738	-0.0702766	0.0562337	-0.107098	0.00615386	-0.0421531	-0.0336111	-0.115453	0.00489631	-0.0992107	-0.0775771	-0.0436063	0.113285	-0.091201	-0.0696387	-0.0766532	-0.0683775	-0.0595215	-0.163461	-0.0650273	-0.0905618	-0.0771292	-0.0425546	-0.117945	-0.0992459	-0.0720802	-0.0825688	-0.105939	-0.0747171	-0.0612842	-0.100362	-0.100964	-0.0993465	-0.0520757	-0.128165	-0.0887181	-0.110723
	-0.0640537	-0.0659606	-0.122559	-0.0989242	-0.100745	-0.0524609	-0.0585351	-0.0179628	0.0653523	-0.0285443	-0.0377321	-0.0628492	-0.0842926	-0.0334649	0.0660462	-0.114853	0.0382275	-0.0100401	-0.0448153	-0.124098	0.0487668	-0.138647	-0.0609395	-0.0407637	0.114213	-0.047336	-0.077706	-0.0928999	-0.0853524	-0.0535436	-0.148147	-0.0574244	-0.0742804	-0.0551149	-0.0605456	-0.0955671	-0.13853	-0.0552289	-0.0941503	-0.0754795	-0.078333	-0.0504064	-0.080908	-0.0846585	-0.104527	-0.0370034	-0.0954439	-0.0523851	-0.115643
	0.0707477	0.0913608	0.0320627	0.0312931	0.0224098	0.022079	0.000936428	-0.0379014	-0.0054533	0.00565126	0.0200862	0.0687417	0.0638206	-0.00113164	-0.00784996	0.0431824	0.0734195	0.0851896	-0.0057143	0.00957866	-0.0166223	0.0626541	-0.0253441	0.0118523	-0.000368693	-0.00100799	0.022958	0.00920641	0.0897132	0.0562757	-0.0243674	0.0357554	0.00356838	-0.01134	0.00899956	0.000531971	0.0165305	-0.046603	0.0337997	-0.0912528	0.0095901	0.0504708	-0.0844278	-0.0773564	-0.0959902	-0.0866987	-0.000383782	-0.0612918	-0.0606862
	0.0779047	0.0636081	0.102122	0.0381723	0.0371517	0.0368593	0.0311646	-0.0258145	-0.0116631	0.0565615	0.0572198	0.0863662	0.0934976	-0.00127411	-0.0268442	0.0869507	0.0987261	0.0883384	0.0190433	0.0527375	-0.0243664	0.0954354	0.0109781	0.0421753	-0.0309861	0.0125967	0.0475714	0.0571882	0.107106	0.0479519	-0.0240563	0.0315408	-0.00665388	-0.0302464	0.0552001	0.0262328	0.0543978	-0.0455854	0.0170817	-0.107055	0.0458863	0.0696526	-0.0943334	-0.0842287	-0.109596	-0.0923519	-0.0159827	-0.0810429	-0.0678865
	0.0251542	0.0252216	-0.0624599	-0.061271	-0.0444846	-0.0368	-0.0324466	-0.0677673	-0.0308882	-0.00541832	-0.0315477	-0.0124146	0.00566193	-0.0513493	-0.0449256	-0.0305732	0.0399926	0.0385262	-0.0594688	-0.0423584	-0.0434543	-0.017321	-0.0683085	-0.0390749	-0.00391969	-0.0236629	-0.0419827	-0.0604383	-0.0136024	-0.00494144	-0.0920778	-0.000458672	-0.0399117	-0.0145629	-0.0657225	-0.0143772	-0.0572791	-0.0941743	-0.0533082	-0.0909501	-0.053844	-0.0326234	-0.102535	-0.0998458	-0.121112	-0.11265	-0.0394039	-0.0738292	-0.0716231
	-0.0290613	-0.0194679	-0.0879855	-0.0340025	-0.0121801	-0.00388718	-0.0316613	-0.0616726	-0.0361403	-0.023821	-0.0235723	0.000356549	-0.041142	-0.0594176	-0.0390276	-0.0267739	-0.0131305	-0.0144802	-0.005855	-0.0638613	-0.00823376	-0.0229983	-0.0196672	-0.00762528	-0.0302115	-0.052428	-0.0337134	-0.0308904	-0.0265711	-0.0350655	-0.0380916	-0.0552962	-0.0564691	-0.0705929	0.0223192	-0.0876809	0.00392054	-0.0360242	-0.0525376	-0.0291236	0.00732671	0.0123134	0.0148623	-0.0167723	-0.0460574	-0.012125	-0.101782	-0.0175216	-0.0816632
	0.0763094	0.115538	0.0601864	0.0547176	0.013687	-0.00268609	0.0055451	-0.00569033	0.0187148	0.00153217	0.0470452	0.0474169	0.0806472	0.0198417	-0.00964206	0.0942536	0.0881995	0.0917916	-0.0425874	0.0419308	-0.0276367	0.0890159	-0.0165994	0.00569244	0.00556521	0.0172836	0.0386112	0.0364666	0.0929687	0.0704948	0.0159683	0.0619848	0.0451866	0.0308874	0.0359221	0.0728362	0.0193146	-0.0160423	0.0535369	-0.00401228	0.0331368	0.0759137	-0.0526359	-0.00389285	-0.00864337	-0.0246643	0.0846386	0.0123104	0.0107965
	0.0643628	0.0194007	-0.0607352	-0.064632	0.0110309	0.0122497	0.0119959	-0.0612704	-0.0370529	0.0137392	0.0160367	0.00354424	0.0151103	-0.0298457	-0.0690769	0.01899	-0.0444623	0.0141554	-0.0181609	0.0400856	-0.0838344	0.0103536	0.000334829	-0.0316243	-0.0699169	-0.00360684	-0.0213275	-0.0175903	0.0251686	-0.0185951	0.184695	0.00503391	0.0588403	0.0503366	-0.0460749	-0.0122337	0.00100467	-0.023582	0.00840572	0.194225	-0.00190964	-0.0500735	0.316671	0.181073	0.179718	0.165447	-0.00894071	0.224409	0.172133
	-0.0656881	-0.0165975	-0.0912338	-0.0675999	-0.0330511	-0.0346029	-0.0302852	-0.0166873	-0.0299987	-0.0472915	-0.0517973	-0.0122373	-0.0150882	-0.00708499	-0.00626954	-0.0507684	0.000677852	0.0108452	-0.0261512	-0.0608364	0.0397849	-0.0520442	-0.0415489	-0.00793772	0.014469	-0.0486049	-0.0407655	-0.0517884	-0.040907	-0.0441008	-0.0764379	-0.0538523	-0.058388	-0.0489358	-0.0155185	-0.057874	-0.0433411	-0.0449176	-0.0502547	-0.0207029	-0.0372267	-0.00944423	-0.031134	-0.020074	-0.0388221	-0.02085	-0.0889383	-0.00979474	-0.093824
	-0.00152634	0.0389022	-0.0442796	-0.0475107	-0.012041	-0.013573	-0.0142788	-0.0662355	-0.000142778	-0.0191309	-0.00505605	0.0339705	0.0068563	-0.0430552	-0.0174535	4.39894e-05	0.0461572	0.0356685	-0.0359441	-0.0339841	-0.0396893	0.0114711	-0.0379226	0.00102955	0.0137154	-0.046648	-0.00761257	-0.0277989	0.025778	0.0339387	-0.0591959	0.0351153	-0.00579201	-0.00460922	-0.0483654	-0.024563	-0.0334586	-0.094149	-0.0319324	-0.0909397	-0.0421078	-0.0238004	-0.0933332	-0.103675	-0.115183	-0.121255	-0.0433682	-0.0938887	-0.0645929
	0.0781787	0.0704273	-0.0245181	0.0140027	-0.00873909	-0.00314074	-0.00965522	-0.0375768	-0.0159748	-0.0106096	-0.00640833	0.0157619	0.0311272	-0.00438908	-0.0453991	0.0388135	0.0370855	0.0418729	-0.0411502	0.00771343	-0.0388144	0.0420914	-0.0322511	0.00315146	-0.0246606	-0.0211233	0.000314994	-0.00131909	0.0665557	0.0692651	0.0377377	0.0843809	0.0632448	0.08321	-0.0292627	0.0200206	-0.00131724	-0.0404177	0.0303775	-0.0589832	0.00409061	-0.00381593	-0.0608632	-0.0835267	-0.0674977	-0.089751	0.118316	-0.0344283	0.0217626
	-0.0216619	0.00380362	-0.100685	-0.0596285	-0.00675919	-0.00112043	0.00292908	0.0149892	-0.0333734	-0.0089995	-0.0104677	-0.00549394	0.0218346	0.0222378	-0.0203017	-0.0267614	0.00218962	0.086447	-0.0263641	-0.00945217	0.072861	-0.0171108	-0.020646	0.000585598	-0.00357098	-0.00263182	-0.0431262	-0.0486794	-0.00852433	-0.0148466	0.00193575	-0.0131041	-0.00869579	-0.0185952	-0.00590626	-0.0247542	-0.0121153	-0.0365754	-0.0416825	0.0148179	-0.00748681	0.00822033	0.0544486	-0.00810851	0.0120498	-0.0249831	-0.0919359	0.0222569	-0.0249349
	-0.0301814	-0.0625644	-0.125415	-0.123545	-0.103943	-0.0135157	-0.0383432	-0.07243	0.00577712	0.0208176	-0.0400741	-0.0284313	-0.0851343	-0.0550146	-0.0193352	-0.0913717	-0.0253829	-0.042578	-0.00421008	-0.104412	-0.0264955	-0.0704785	-0.0356621	-0.0262827	0.0134858	-0.0684386	-0.0972576	-0.109169	-0.054574	-0.0667955	-0.134609	-0.0600635	-0.0789313	-0.0753633	-0.0689154	-0.124755	-0.0786613	-0.0669945	-0.114174	-0.0393434	-0.0343702	-0.0751082	-0.0286104	-0.00990483	-0.0997851	0.00499125	-0.135241	-0.0551868	-0.105801
	0.115717	0.133011	0.0962095	0.0859895	0.0162953	-0.0114356	0.00963166	0.0274088	-0.00759006	0.014373	0.0534888	0.0595874	0.0942919	0.0455932	-0.0106978	0.0888483	0.0652262	0.118688	-0.0442952	0.0553144	0.0100577	0.0963076	-0.0145152	-0.0149185	-0.0161559	0.0311754	0.0323054	0.0488516	0.0915465	0.0996049	0.0138838	0.0860902	0.0487299	0.0323779	0.0462802	0.114979	0.023434	0.00145621	0.0972595	-0.00591806	0.0272848	0.0782153	-0.0516238	0.000319674	-0.00474406	-0.0276999	0.111115	0.0136058	0.0174449
	0.0314877	0.0476631	-0.0377203	-0.00291422	-0.0249951	-0.00132271	-0.0155768	-0.0412952	0.0145126	-0.0035345	0.00618337	0.0348662	0.00825527	-0.0101609	-0.00888546	0.0115509	0.0713238	0.0309273	-0.0326724	-0.00204486	-0.0134383	0.0339245	-0.0140023	0.0151008	0.0320705	-0.0149891	-0.0128968	-0.00900187	0.0683592	0.0368975	0.00700706	0.0526848	0.0335881	0.0549962	0.0164498	0.00923277	0.00105091	-0.0348118	0.00845676	-0.0617731	0.0144715	0.0402613	-0.0529527	-0.0524915	-0.0714725	-0.0640669	0.0894005	-0.0297617	-0.0372399
	-0.10306	-0.048378	-0.132415	-0.102022	-0.0775183	-0.0420027	-0.0578706	-0.0763667	0.0279649	-0.0640119	-0.0605548	-0.0370615	-0.090885	-0.0600018	0.0324376	-0.117204	0.0108969	-0.0391375	-0.0508422	-0.12468	-0.0128457	-0.105823	-0.0622451	-0.0409254	0.0773798	-0.0961222	-0.0874424	-0.104184	-0.0635437	-0.0553772	-0.101635	-0.0568667	-0.0632746	-0.0807011	-0.0552915	-0.133939	-0.126065	-0.0744324	-0.0861458	-0.00816146	-0.0717904	-0.0551114	-0.0443633	-0.0282648	-0.0266935	0.00605946	-0.136444	0.0114163	-0.046604
	-0.0276295	-0.0160573	-0.102535	-0.0761267	-0.0306835	-0.0110918	-0.0226232	-0.0807857	-0.0492242	-0.038586	-0.0448105	0.00178185	-0.0258201	-0.0450907	-0.0434091	-0.0414355	-0.00923893	0.0181669	-0.0287633	-0.0624689	-0.0238495	-0.0227807	-0.0300132	-0.0394902	-0.0165756	-0.0738422	-0.0628213	-0.0797372	-0.00818172	-0.00216297	-0.0428587	0.0267626	-0.00242278	0.0354625	-0.0706509	-0.0507306	-0.0417774	-0.0915995	-0.0638254	-0.0834496	-0.0399656	-0.0447638	-0.0652673	-0.0849689	-0.0809316	-0.107719	-0.0162327	-0.0739432	-0.0398518
	0.0116906	0.00447561	-0.0928166	-0.0430775	-0.0209632	-0.0139603	-0.0246033	-0.0676735	-0.00577036	-0.00392136	-0.00806723	0.00521527	-0.0079605	-0.0344198	-0.0300553	-0.0156269	0.030705	0.0180522	-0.020639	-0.0174939	-0.0229225	0.00397201	-0.0157178	-0.00712575	0.00512785	-0.0272528	-0.037215	-0.0385776	0.0125976	-0.0124949	0.0347435	-0.0167645	0.00870019	0.0307241	-0.00863979	-0.0508517	0.000901663	-0.0429643	-0.0218641	-0.0349801	0.00990855	0.00437318	-0.00110107	-0.00592081	-0.0364333	-0.0236462	-0.00721969	-0.00955526	-0.0170895
	-0.0428662	-0.0417871	-0.135869	-0.0874078	-0.0401003	-0.00395577	-0.0477658	-0.0705898	-0.0282159	-0.0196341	-0.0333574	-0.0215378	-0.0516278	-0.0654809	-0.0390197	-0.0748095	-0.0116755	-0.00170346	-0.0240335	-0.0687234	0.00856816	-0.0461504	-0.0365853	-0.0286204	-0.00234869	-0.0468039	-0.0678623	-0.094213	-0.0381927	-0.0412329	-0.0714947	-0.0455392	-0.0539715	-0.0320037	-0.0242571	-0.102526	-0.0134034	-0.0431805	-0.066313	-0.0807847	-0.0195976	-0.0147174	-0.0389527	-0.0646838	-0.0896067	-0.072064	-0.0912364	-0.0569769	-0.0868268
	-0.0514565	-0.0651391	-0.131745	-0.0907834	-0.0758108	-0.0239273	-0.0620618	-0.0789089	-0.0347565	-0.00568472	-0.0705914	-0.0255023	-0.0652285	-0.0471752	-0.0221253	-0.0873124	-0.0284098	-0.0172475	-0.0358604	-0.106912	0.000821082	-0.0931448	-0.0574602	-0.0132242	0.0103067	-0.0792615	-0.0804088	-0.0938255	-0.0537745	-0.0601231	-0.123588	-0.069856	-0.0930092	-0.0823964	-0.0358611	-0.119537	-0.045487	-0.063609	-0.0941144	-0.0628952	-0.0312871	-0.031094	-0.0773248	-0.0566542	-0.100264	-0.0474054	-0.140332	-0.0632582	-0.105937
	-0.0581843	-0.0285914	-0.134424	-0.0988692	-0.0493073	-0.00862508	-0.0389881	-0.0911253	-0.0363234	-0.0365939	-0.0480478	-0.0241596	-0.0448777	-0.0742163	-0.0428434	-0.0688532	-0.0100448	-0.00224408	-0.0367071	-0.0861059	-0.00943289	-0.0554113	-0.0303101	-0.0377509	-0.0230498	-0.0710061	-0.0626787	-0.0895251	-0.0514469	-0.0457372	-0.0381188	-0.0457735	-0.0530687	-0.0505889	-0.035439	-0.106768	-0.0320576	-0.0539675	-0.0853654	-0.0566848	-0.0254243	-0.0225961	-0.00679558	-0.0590221	-0.0722741	-0.0531074	-0.126071	-0.0394911	-0.0673861
	-0.00218199	0.075582	0.0602661	0.0799203	0.044277	-0.00599564	-0.0300713	0.144231	-0.0506411	-0.0969878	-0.0388548	0.0434972	0.027571	0.125378	-0.0810057	0.0341067	0.0167721	0.0557666	-0.0133717	-0.0305227	0.206936	0.0409856	0.0148199	0.046783	-0.0873042	-0.0622029	0.0114297	0.0213133	0.0914822	0.128017	-0.0274338	0.0794333	0.0434948	0.0388693	0.172702	0.0207099	0.0561614	0.0268408	0.072463	-0.0820135	0.041474	0.213564	-0.0719789	-0.083244	0.00146332	0.0178706	0.0637318	-0.0599213	-0.0127597
	-0.0843948	0.0208934	-0.135967	-0.0431796	0.0111925	-0.0252012	-0.0577611	0.0119848	-0.131837	-0.104466	-0.0906224	-0.038668	-0.0526728	0.0418134	-0.127671	-0.0381344	-0.109798	-0.0130013	-0.0264937	-0.109756	0.125021	-0.0320798	-0.0301643	-0.00977639	-0.126571	-0.11159	-0.0432207	-0.0678302	-0.00128454	0.0502496	0.0590251	0.0854257	0.082685	0.0825021	-0.015571	-0.0132826	-0.00473597	-0.0582187	0.00531207	0.000129955	-0.000323358	0.0576669	-0.0165018	-0.081399	0.00498722	-0.0672493	0.0401886	-0.00668619	0.031634
	-0.00832798	0.0376514	-0.0799765	0.0102508	-0.00955638	-0.0101848	-0.0310732	0.127463	-0.0540292	-0.0750614	-0.0566451	-0.00191912	-0.00194313	0.10541	-0.0805223	-0.0126504	-0.0452674	0.0134622	-0.0314939	-0.0342606	0.15565	-0.00454382	-0.0073049	0.0123883	-0.0987139	-0.0479979	-0.0661369	-0.0319667	0.0411946	0.124921	0.110144	0.133277	0.204225	0.22123	0.0219639	0.0661299	0.00701588	0.0135493	0.0463462	0.0368355	0.030429	0.0538771	0.0931744	0.023048	0.116819	0.0531919	0.174354	0.0607432	0.092975
	-0.0560594	0.0115669	0.0582087	0.0208422	0.0286718	-0.0308744	-0.0502453	0.0448544	-0.0960385	-0.121245	-0.0818551	-0.00078019	-0.0450104	0.01072	-0.0874463	0.0109429	-0.051808	-0.0507974	-0.0514136	-0.103708	0.12271	0.0115974	-0.036821	0.00975423	-0.117601	-0.110788	0.0358443	0.0150621	0.0385115	0.0303272	-0.0500953	0.0193534	-0.0173047	-0.0270526	-0.00763825	-0.0352281	-0.0123043	-0.0789089	0.0176783	-0.0705657	-0.054822	0.0428089	-0.0738494	-0.0611405	-0.0112207	-0.0402171	-0.0433416	-0.0495214	-0.0236237
	0.10745	-0.0256972	-0.0728999	-0.0349996	-0.0160966	-0.0067502	-0.018058	0.038332	-0.0212647	-0.0325262	-0.019496	-0.0268008	-0.0130819	-0.0103722	-0.00418868	-0.0149204	0.0471099	0.00151916	-0.0293594	-0.031002	0.14116	-0.0342816	0.0109776	-0.00888244	0.0141215	-0.00540888	0.00923388	-0.0132775	-0.0457627	-0.0458067	-0.10403	-0.0493661	-0.0463095	-0.0216468	0.0737832	-0.0693826	0.00447764	0.0896874	-0.0492616	-0.0919164	0.0599579	0.103686	-0.0809228	-0.0935237	-0.0415508	-0.0269903	0.0281172	-0.0710303	-0.0592722
	-0.0674956	-0.0658878	-0.137539	-0.127048	-0.0909714	-0.0523349	-0.0543163	-0.0153673	0.0192444	0.00800348	-0.0575902	-0.0738398	-0.0777992	-0.0404806	0.0475797	-0.111285	-0.0134744	-0.034011	-0.009888	-0.10463	0.072363	-0.114508	-0.0644759	-0.0549518	0.0803305	-0.0402076	-0.0840585	-0.0977262	-0.10725	-0.093276	-0.183932	-0.0966158	-0.099771	-0.0772132	-0.0762256	-0.088679	-0.0784038	-0.0625441	-0.103324	-0.135568	-0.0560491	-0.0688792	-0.167238	-0.138929	-0.159473	-0.0649989	-0.123401	-0.126908	-0.169673
	-0.131329	-0.0625756	-0.149456	-0.0958137	-0.056975	-0.0664696	-0.0587646	-0.020641	-0.0264383	-0.0202449	-0.0590115	-0.0688362	-0.0906401	-0.052092	0.0135541	-0.0871205	-0.026829	-0.0544376	-0.034829	-0.126519	0.0598256	-0.0798727	-0.0463123	-0.0569162	0.0239927	-0.0749548	-0.0442617	-0.0878761	-0.0756803	-0.0920316	-0.104711	-0.0908251	-0.0922822	-0.0805537	-0.026069	-0.0824206	-0.0324963	-0.0429374	-0.0928287	-0.131109	-0.0481908	-0.00100146	-0.0974893	-0.123947	-0.145542	-0.144257	-0.0862016	-0.0998562	-0.13583
	-0.152285	-0.0641657	-0.14075	-0.102081	-0.0445273	-0.0621999	-0.0424863	-0.039018	-0.0221652	-0.0474475	-0.0643679	-0.0536305	-0.09919	-0.0673693	0.0113296	-0.0923906	-0.0418476	-0.0608089	-0.0437997	-0.136045	0.0222543	-0.0856548	-0.0624453	-0.0577917	0.0402618	-0.0775151	-0.0392631	-0.0830419	-0.071824	-0.0578313	-0.0879116	-0.0552107	-0.0646586	-0.0727021	-0.070743	-0.101772	-0.0844189	-0.0557115	-0.0750331	-0.0414806	-0.0819596	-0.043291	-0.0959825	-0.0848001	-0.0615139	-0.0927287	-0.0717405	-0.0257951	-0.0842573
	-0.0145239	0.0685067	-0.0321639	0.0381885	0.0103022	-0.0412655	-0.0559227	0.150623	-0.0851459	-0.0697039	-0.0534365	0.0103481	0.0163149	0.186891	-0.079755	-0.00746182	-0.00955595	0.060431	-0.0332161	-0.0665294	0.17677	-0.00977573	-0.0241119	0.025649	-0.0849748	-0.0687955	-0.0285262	-0.0137618	0.0525908	0.126955	0.0381259	0.194562	0.0924282	0.141996	0.110516	0.175145	0.0653019	0.00297908	0.0818787	0.0134321	0.0819993	0.185454	0.00676126	-0.00789177	0.0147759	-0.0239559	0.173213	0.0245648	0.0180045
	-0.0220293	0.0324613	-0.0664076	0.0485476	0.00481716	-0.0352703	-0.0438875	0.139651	-0.0948853	-0.104848	-0.0838747	-0.00236051	-0.010548	0.0980794	-0.0877173	-0.017304	-0.0419827	0.0301119	-0.0334514	-0.0640376	0.220911	-0.0109442	-0.0115211	0.0132177	-0.0934987	-0.0719098	-0.0376074	-0.0219619	0.0432038	0.144767	0.0213152	0.130138	0.113702	0.114263	0.0600596	0.068514	0.0230331	0.000665617	0.0578149	-0.0448452	0.0175021	0.11615	-0.00848535	-0.0771358	0.0222297	-0.0268025	0.175089	-0.0399432	0.0160246
	0.0270237	0.0211944	-0.0416977	0.0242364	0.00439166	0.018053	-0.0116201	0.166527	-0.0432772	-0.00546236	-0.0196422	-0.00605715	0.0238929	0.107758	-0.040691	-0.00622014	-0.0354892	0.0579728	-0.0261732	0.00360438	0.181934	-0.0138303	0.00335884	-0.00229233	-0.0508149	0.0295795	-0.0219221	-0.016508	0.00572388	0.0378164	0.0837895	0.0273378	0.0670126	0.0901785	0.10547	0.0799972	0.0392571	0.0807474	0.0554745	0.120396	0.111187	0.153452	0.18072	0.170984	0.191717	0.182017	0.156034	0.165904	0.0746281
	-0.0644325	0.0248823	-0.0605993	-0.0127625	0.0174582	-0.0172647	-0.00596962	0.0797543	-0.0663011	-0.0220701	-0.0397023	-0.0252859	-0.0130183	0.0843079	-0.0193934	-0.0100352	-0.0370459	0.0185861	-0.014366	-0.0299038	0.127035	-0.0226421	-0.0237852	-0.0153262	-0.0109975	-0.0389124	-0.0210203	-0.0302277	-0.0131883	2.79461e-05	0.0586145	0.0128725	0.0206473	0.0231002	0.0557895	0.0470304	-0.0175181	0.000129231	0.0393427	0.176165	0.0516353	0.112452	0.145083	0.155845	0.187377	0.112379	0.0714872	0.203707	0.0875054
	-0.0753902	0.0414839	-0.0119677	0.00237985	0.0383516	-0.0125753	-0.0384043	0.0798364	-0.116182	-0.0493715	-0.0391456	0.0252992	-0.0154499	0.0902281	-0.066599	0.0242334	-0.0756279	0.00718767	-0.0216487	-0.0844261	0.247283	0.0223698	-0.0112951	0.0336217	-0.0932746	-0.0851385	0.0195096	0.00522044	0.0612026	0.0313969	-0.0433635	0.0189262	-0.0180619	-0.0620321	0.0549821	-0.00391702	0.0303196	-0.048321	0.0336468	-0.0230315	-0.00290289	0.095491	-0.0468212	-0.045629	-0.0278612	-0.0426972	-0.0515505	-0.0162671	-0.0210791
	0.0359782	0.0129796	-0.098137	-0.0154091	0.0356682	0.0140978	-0.0206306	0.0652278	-0.0538653	-0.0255876	-0.0252294	0.0429106	0.045882	0.04597	-0.0636246	0.0385973	-0.00332011	0.13047	0.00678878	-0.0406431	0.372098	0.0423503	-0.00476872	0.0376124	-0.0549811	-0.0217665	0.0157732	0.00160747	0.00722447	0.0157977	-0.0583031	-0.00741569	-0.0178836	-0.0239705	0.0941975	-0.0885241	0.0441254	0.00856784	-0.0285679	-0.0504008	0.0120784	0.130641	-0.0574971	-0.0912936	-0.0438603	-0.0639322	-0.0602422	-0.0443416	-0.0584438
	-0.18838	-0.0255926	-0.0774865	-0.0968632	0.0516067	-0.00835046	-0.036148	-0.0606201	-0.0976108	-0.0960182	-0.0828776	-0.00374058	-0.0655681	-0.0326362	-0.0888366	0.000692979	-0.106513	-0.0515426	-0.0123301	-0.140961	0.117825	0.0124455	-0.033113	0.0152516	-0.114388	-0.150774	0.0278105	-0.0177575	-0.0188872	0.00164166	-0.0711027	-0.00476006	-0.0410559	-0.111275	-0.114853	-0.226009	-0.043274	-0.153762	-0.0490035	-0.0980455	-0.156689	-0.120567	-0.145255	-0.212943	-0.129134	-0.182177	-0.188208	-0.146068	-0.047526
	-0.111474	-0.0204842	-0.131596	-0.0869298	-0.0199648	-0.0492142	-0.0540913	-0.0376376	-0.074968	-0.081334	-0.0814633	-0.0602277	-0.093176	-0.0246207	-0.0731691	-0.0634173	-0.036001	-0.0668042	-0.0309101	-0.132426	0.137493	-0.0646416	-0.0534861	-0.0273427	-0.0671333	-0.125691	-0.0262113	-0.0722072	-0.041448	-0.0317403	-0.108357	-0.0327775	-0.0690827	-0.0912808	-0.0248426	-0.161658	-0.0646382	-0.071982	-0.0508758	-0.141624	-0.0932838	0.0020777	-0.160316	-0.22688	-0.157062	-0.17794	-0.117329	-0.16609	-0.0874923
	-0.0111002	-0.0108113	-0.120867	-0.0927646	-0.0154007	-0.0324721	-0.0504822	-0.0386284	-0.0984557	-0.0419239	-0.073274	-0.0632166	-0.0619032	-0.0117909	-0.100178	-0.04444	-0.11619	-0.025152	-0.062421	-0.105371	0.113717	-0.0463932	-0.0606401	-0.0571762	-0.109009	-0.0802363	-0.033758	-0.0711785	-0.0479816	-0.00318574	-0.0888281	-0.0110033	-0.047561	-0.0657987	-0.107904	-0.132534	-0.0839011	-0.122483	-0.0605302	-0.0990737	-0.135153	-0.0854848	-0.129461	-0.195217	-0.116322	-0.186014	-0.131753	-0.130486	-0.0537859
	-0.132926	-0.0252978	-0.0385736	-0.0514712	0.0426978	-0.00575808	-0.0454355	-0.0706152	-0.0748812	-0.127999	-0.0731094	-0.012164	-0.0622966	-0.0329492	-0.106129	0.00969894	-0.0914869	-0.0635203	-0.0224221	-0.11722	0.109448	0.0222451	-0.0234409	-0.000702683	-0.13507	-0.143752	0.036363	0.000357838	0.00505616	0.016502	-0.0637182	0.00697671	-0.0217651	-0.0500669	-0.114086	-0.221025	-0.043304	-0.12987	-0.0552974	-0.103794	-0.160991	-0.102372	-0.129244	-0.177877	-0.0780301	-0.135093	-0.14147	-0.132854	-0.0105434
	-0.126657	0.0332866	-0.0674289	-0.0300079	0.0331484	-0.00672674	-0.0352948	-0.00969452	-0.116333	-0.0963469	-0.0788091	-0.0198034	-0.0670486	0.0362009	-0.108752	-0.0123137	-0.122571	-0.0510268	-0.00113361	-0.123664	0.0712689	-0.00381274	-0.0173514	-0.0105657	-0.138552	-0.121892	-0.0149805	-0.0296669	0.00797691	0.0956458	-0.0226698	0.103137	0.0385304	-0.00812329	-0.0706103	-0.0595561	-0.00489403	-0.0675344	0.0286401	-0.0534782	-0.0430226	-0.048652	-0.0906044	-0.160631	-0.0578167	-0.125666	0.00540462	-0.084559	0.00761837
	-0.0936099	-0.0500731	-0.110154	-0.0652337	-0.00116302	-0.0154897	-0.0361277	-0.0476339	-0.0444745	-0.109085	-0.0738702	-0.0573865	-0.0673374	-0.0464078	-0.0449796	-0.0457605	-0.0652095	-0.0535326	-0.0326792	-0.0983202	0.0385646	-0.0454218	-0.0326938	-0.0464806	-0.0453735	-0.0944565	-0.0357503	-0.0638772	-0.0607915	-0.0160504	-0.0414558	-0.0167425	-0.00725796	-0.0332566	-0.0611684	-0.141404	-0.0643639	-0.0440486	-0.0486795	0.0270159	-0.0631531	-0.0556258	-0.0358986	-0.0355159	0.0651679	0.0257282	-0.019811	0.0251083	0.00830302
	-0.160828	-0.0422529	-0.111089	-0.0654675	0.0298544	0.0124439	-0.0194461	-0.0564392	-0.052452	-0.14246	-0.0614464	-0.0451785	-0.0810962	-0.0433466	-0.0664546	-0.0251483	-0.0779137	-0.0754863	-0.0094535	-0.102788	0.0328592	-0.0278685	-0.00986453	-0.0357987	-0.0790023	-0.0974158	-0.0201699	-0.0457424	-0.0274178	-0.00524575	-0.00802918	0.00932802	0.0154334	-0.016617	-0.118111	-0.140507	-0.0814087	-0.0727081	-0.0482196	0.11061	-0.098493	-0.099977	0.0286689	0.01194	0.120713	0.0814177	-0.0935501	0.0688137	0.0705472
	-0.0719038	0.00682489	-0.106195	-0.0556567	0.0155473	-0.0144426	-0.0281784	0.0148553	-0.0848843	-0.046136	-0.0635437	0.0106177	-0.00428858	0.0483111	-0.079652	0.0130499	-0.0764918	0.042562	-0.0100976	-0.100339	0.253963	0.0127536	-0.026296	0.0266749	-0.0861478	-0.0925247	0.00900186	-0.0360061	0.00910524	-0.00396133	-0.069751	0.00274636	-0.0336477	-0.074363	0.0037252	-0.126313	-0.00232216	-0.0812683	-0.0332162	-0.0695823	-0.063951	0.02357	-0.0917464	-0.154251	-0.0935354	-0.132657	-0.119261	-0.0962848	-0.0619742
	-0.186325	-0.0349386	-0.0952613	-0.0856603	-0.00916726	-0.0365157	-0.0288099	-0.0422796	-0.0677111	-0.10521	-0.0645544	-0.0516131	-0.0927068	-0.0235308	-0.0398091	-0.0423598	-0.0713879	-0.0534749	-0.0217419	-0.118165	0.0405032	-0.0551356	-0.0403993	-0.0363709	-0.036598	-0.102457	-0.0377183	-0.0787349	-0.0487444	-0.0313396	-0.0106949	-0.0205344	-0.0145863	-0.0531859	-0.094088	-0.0911942	-0.0839536	-0.0839799	-0.0209889	0.158641	-0.0589447	-0.0717368	0.0140993	0.083812	0.109849	0.0712003	-0.0608422	0.152378	0.0383909
	-0.0250942	-0.00316808	-0.103628	-0.0129568	0.0249254	0.0133811	-0.0259077	0.0219251	-0.081571	-0.1027	-0.0569477	-0.0137809	-0.030689	0.0389982	-0.0956853	-0.00281138	-0.070631	0.00576347	-0.000492226	-0.0692977	0.123854	-0.0121212	0.00898259	0.000707127	-0.119716	-0.0884613	-0.0256606	-0.0224513	0.0126705	0.0765699	0.0494985	0.100391	0.126633	0.106164	0.00817097	-0.0544224	0.0104266	-0.0130443	0.00946618	-0.0275012	-0.000607853	0.0435487	0.000758959	-0.0641138	0.0430582	-0.0348412	0.11117	-0.0336537	0.0547167
	-0.0907682	0.108927	0.0388989	0.0953322	0.0516455	-0.0327521	-0.0549301	0.0842788	-0.0849423	-0.136892	-0.0759113	0.00343837	-0.0335135	0.0731899	-0.110031	0.0143605	-0.0666713	-0.0333339	-0.0331394	-0.104249	0.162353	0.0286752	-0.0218882	0.0338075	-0.139151	-0.113711	0.0403101	0.0386752	0.0733072	0.094375	-0.0443793	0.0581973	0.00840606	-0.0129074	0.113134	-0.0374546	0.0404506	-0.0231897	0.143451	-0.0566722	0.0181485	0.200919	-0.0648862	-0.0785613	0.00205434	-0.0321785	0.115231	-0.0534945	-0.0298861
	0.392312	0.159484	0.313097	0.202928	0.134759	0.04934	0.0892201	0.116042	0.0161723	0.207067	0.153808	0.144815	0.262481	0.120873	-0.0155546	0.306007	0.0803675	0.226983	0.0550776	0.276804	0.0773505	0.267139	0.0826172	0.118444	-0.0348074	0.215207	0.21289	0.274099	0.108558	0.0303609	0.0474417	0.0252879	0.0218574	-0.00964749	0.228253	0.265896	0.195505	0.147782	0.191051	0.0904147	0.204014	0.230477	0.0677383	0.138513	0.0922397	0.08823	0.175129	0.151169	0.056372
	0.0251333	0.0781405	0.079291	0.0447052	0.0100468	-0.0375027	-0.0510073	0.0779786	-0.115394	-0.048915	-0.0577752	0.00710916	-0.0213433	0.0747158	-0.0667249	0.0111254	-0.063968	-0.0342914	-0.0551514	-0.0636459	0.0584612	0.0146997	-0.0294574	-0.00723975	-0.0901423	-0.0565914	0.0263666	0.0101558	0.0531765	0.0673688	-0.0273235	0.0638086	0.00823117	-0.037562	0.0303626	0.113323	0.00671934	-0.0522365	0.106157	-0.0368509	0.0154507	0.0819258	-0.0450205	-0.0217101	0.0182107	-0.0190904	0.0496511	0.0115998	0.00622287
	0.112646	0.164196	0.198836	0.205984	0.0703383	0.0364407	0.0274825	0.193822	0.01971	0.0373956	0.0676213	0.129823	0.192101	0.257802	-0.0582034	0.164756	0.199833	0.168962	0.0410653	0.100841	0.199997	0.149224	0.0693253	0.139832	-0.0572801	0.0521767	0.0821716	0.144084	0.24279	0.149025	0.0645965	0.125451	0.0764904	0.0640702	0.308937	0.218599	0.177122	0.138709	0.202016	0.0465702	0.279616	0.426494	0.0548602	0.134999	0.0899685	0.101218	0.182676	0.106783	0.044345
	0.0814453	0.0363782	0.0243662	0.0736006	0.0309473	0.00247763	0.00448279	0.11207	-0.018829	0.0342754	0.00602394	0.0428228	0.0755805	0.11553	-0.00872515	0.0468612	0.0224695	0.0863444	0.0081396	0.0597948	0.11399	0.0151532	0.00308568	0.0516076	0.00247336	0.0362595	0.00708612	0.0320193	0.0470329	0.0395644	0.0974841	0.0412731	0.0904813	0.0610436	0.173535	0.105183	0.0751012	0.0885212	0.11081	0.151478	0.176616	0.21779	0.12843	0.17615	0.184934	0.154759	0.222555	0.204266	0.139476
	-0.0303147	0.0401111	-0.0390298	-0.0439323	0.0209392	0.00284798	-0.0314149	-0.0264295	-0.102351	-0.0528431	-0.0547153	-0.0254113	-0.0263475	-0.00580341	-0.0883446	-0.00504698	-0.104123	-0.00453494	-0.0186948	-0.0459443	0.00714464	-0.00270938	-0.00727931	-0.0378969	-0.120709	-0.056656	-0.0358667	-0.0440448	-0.0177301	-0.028757	0.12856	0.00850085	0.0394951	0.00900652	0.00414267	0.0110184	0.00853961	0.0036175	0.00982013	0.255651	0.0699959	0.0415234	0.281859	0.341365	0.250869	0.225644	0.0557673	0.298731	0.133022
	-0.0194671	0.0237599	-0.0325736	0.00716722	0.0100317	-0.0307565	-0.0365128	0.0353822	-0.0758436	-0.0566457	-0.0445674	-0.0158244	-0.00263477	0.0201371	-0.0873523	-0.0125744	-0.0596655	0.0112675	-0.0376465	-0.0192361	0.0754001	-0.0166375	-0.00871892	-0.0230921	-0.0831794	-0.0262958	-0.0479315	-0.0256186	-0.0221259	-0.0392861	0.0836411	-0.0400171	0.00431387	-0.0346107	0.0980885	0.0188954	0.0173248	0.0400397	0.0284181	0.373845	0.096966	0.131494	0.255553	0.439687	0.402829	0.496919	0.0939494	0.4305	0.107928
	-0.0117858	0.0457944	-0.0470964	0.0330211	0.00861387	-0.0501786	-0.0492756	0.061276	-0.0986417	-0.0259726	-0.0448641	-0.0109867	0.0153725	0.0464242	-0.0677455	0.00612766	-0.0397199	0.0528407	-0.055856	-0.00477481	0.0990947	-0.00343834	-0.0131848	-0.0137633	-0.0760793	-0.00473579	-0.0459263	-0.0190279	0.00174474	-0.0303171	0.144812	-0.0227955	0.0172943	0.0219655	0.166504	0.121242	0.0886712	0.0823465	0.0792583	0.358424	0.183373	0.246759	0.305701	0.47819	0.384836	0.320449	0.18231	0.546715	0.106126
	-0.0104305	0.0191035	-0.0404978	-0.0161829	-0.00722232	-0.0214544	-0.0295434	0.00852154	-0.0682422	-0.0362865	-0.0337763	-0.00668209	-0.00416978	-0.00355902	-0.0465417	0.00456474	-0.0541158	0.0162483	-0.0254524	-0.0089308	0.00331452	-0.0140855	-0.0222246	-0.0283311	-0.0528369	-0.022038	-0.0316067	-0.037016	-0.0128351	-0.0329978	0.0518564	-0.0254141	-0.00023716	-0.014534	0.0165395	0.0284179	-0.0198181	-0.0140872	0.0181813	0.275287	0.0628179	0.0656468	0.171969	0.297083	0.245414	0.216498	0.0968587	0.324895	0.107641
	-0.0699686	0.0174216	-0.00762659	-0.00337131	-0.0026174	-0.0535459	-0.0454085	-0.0237603	-0.116892	-0.0954952	-0.0782414	-0.0339236	-0.0434138	-0.00974329	-0.0771364	-0.0286107	-0.100781	-0.0461179	-0.0577828	-0.0631978	-0.0189078	-0.0366872	-0.0387046	-0.0477668	-0.0907169	-0.074971	-0.0570075	-0.058326	-0.0308558	-0.0390617	0.0553314	-0.0431241	-0.0202083	-0.040821	-0.011963	-0.0262117	-0.0164655	-0.0489923	0.0290192	0.241656	-0.00414149	0.0312339	0.0859576	0.189478	0.213408	0.11345	0.101194	0.301882	0.0772474
	0.000396482	0.0247989	0.0452148	0.0102297	-0.00558464	-0.0598269	-0.0464848	-0.0114666	-0.0285419	-0.0941258	-0.0421597	-0.0244911	-0.027392	-0.0147725	-0.0114453	-0.0239445	0.00802393	-0.0213477	-0.0701493	-0.0371855	-0.00177446	-0.0275027	-0.0477797	-0.0242388	0.00150654	-0.0384221	-0.0242221	0.000201526	-0.024165	-0.0473268	0.0573587	-0.0388728	0.00259398	0.039641	0.0683731	-0.0115165	-0.033795	-0.00209251	0.0442694	0.15737	0.0388782	0.091836	0.0841108	0.151296	0.184397	0.15647	0.263382	0.204557	0.120058
	0.127678	0.153534	0.274854	0.361009	0.0478229	-0.0116251	-0.0126369	0.296678	0.00116139	0.0254106	0.0456634	0.11452	0.11409	0.243792	-0.0223046	0.099779	0.0845551	0.125146	-0.000175377	0.0774663	0.241817	0.0899329	0.0557785	0.101367	-0.0268166	0.0650082	0.0827382	0.128417	0.174894	0.132909	0.0121746	0.0744768	0.0449732	0.0357604	0.537315	0.24971	0.170073	0.198962	0.326798	0.0434648	0.307961	0.736776	0.0506756	0.152658	0.113419	0.188276	0.43305	0.119309	-0.000124441
	0.0353794	0.0204635	0.0416652	0.0118785	0.00882595	-0.0100948	-0.0225967	-0.00641226	-0.0098944	-0.0661815	-0.00868059	-0.0176024	-0.011505	-0.0104512	-0.0276879	0.00519692	-0.0169761	-0.0156158	-0.0201641	-0.0152811	-0.0083767	0.00127318	-0.0133208	-0.0245153	-0.0270425	-0.0303183	-0.00285172	-0.00879544	-0.0144223	-0.0240185	0.0562353	-0.021106	0.00646419	0.0262662	0.0556133	-0.0110906	-0.0160601	0.0360627	0.042449	0.102106	0.0641821	0.0782702	0.0625199	0.146168	0.154594	0.17974	0.18361	0.144399	0.0700161
	0.0641464	0.0467447	0.0497131	-0.0100187	-0.0358035	-0.041452	-0.0392248	-0.0546238	-0.0720451	-0.0109326	-0.048538	-0.0615493	-0.0589106	-0.0438519	-0.0763251	-0.0161369	-0.0648976	-0.0594047	-0.0362299	-0.0150757	-0.095009	-0.0281803	-0.0214739	-0.068536	-0.0531245	-0.00821752	-0.0408668	-0.0185684	-0.0359694	-0.0258849	0.0685295	0.0215491	0.0414378	0.205577	0.0255912	0.0532383	-0.0221529	0.000634114	0.0445168	0.0220944	0.0530291	0.0690954	0.0453489	0.104537	0.0616532	0.0413269	0.552421	0.127545	0.0375439
	0.0391579	0.108815	0.0846828	0.125997	-0.00865497	-0.0598715	-0.0586455	0.104707	-0.0801348	-0.038582	-0.0374274	0.03534	0.00664478	0.113657	-0.0542847	0.0216447	-0.0243656	0.0113044	-0.0569328	-0.0337397	0.0837268	0.016818	-0.0174301	0.0107983	-0.0516396	-0.0123628	-0.0162074	0.0248865	0.0586856	0.105394	0.0287436	0.128881	0.06862	0.108845	0.201871	0.192828	0.0551737	0.0459738	0.165671	0.0267739	0.149798	0.292779	0.0293069	0.109986	0.0569517	0.0504138	0.673233	0.121683	0.0162423
	0.0926053	0.0810416	0.0886929	0.0812083	0.00520463	-0.0192908	0.0116054	0.0526045	-0.0256168	0.000470869	0.0151603	0.0339817	0.0376891	0.0497079	0.00671305	0.0339333	0.00735766	0.0445503	-0.0309781	0.0654113	0.000779213	0.0229743	0.000695676	0.00452762	0.00281624	0.0575657	-0.0183618	0.0356959	0.0312532	0.0340824	0.122107	0.0633238	0.0875992	0.195275	0.149688	0.140134	0.0392513	0.0860801	0.126005	0.179089	0.170859	0.18427	0.155438	0.234526	0.247684	0.168527	0.523809	0.269113	0.162922
	-0.0417572	-0.0217298	-0.0886393	-0.0601443	-0.0239284	-0.0426983	-0.026154	-0.0357618	-0.0520572	-0.0240685	-0.0485264	-0.0553141	-0.046744	-0.0382535	-0.027609	-0.0546441	-0.0371662	-0.0336002	-0.0469855	-0.0730621	0.0202549	-0.0532187	-0.0530222	-0.0350784	-0.0361888	-0.078765	-0.0366651	-0.0728014	-0.0647597	-0.0567794	-0.0156582	-0.0607634	-0.0576257	-0.0782494	0.0165895	-0.0510732	-0.0312106	-0.0280369	-0.0199603	0.060344	0.013676	0.0421871	0.0349522	0.0618345	0.0587549	0.0773279	0.0249777	0.0943781	-0.0103672
	0.0606108	0.0365704	0.0604914	0.0152006	-0.000396556	-0.040485	-0.014243	0.0303927	-0.0440868	0.0193917	-0.0238511	-0.0239543	0.015133	-0.000438893	-0.0280295	0.00673732	0.00380213	0.00804367	-0.0295169	0.00644964	-0.0221173	-0.00628009	-0.0267393	-0.0230697	-0.0241631	0.0163592	0.00063271	0.00635254	-0.00958447	-0.0390716	0.0237379	-0.0208349	-0.00772422	0.0527791	0.0898841	0.0982721	0.0257266	0.0397948	0.055594	0.0875444	0.1202	0.138435	0.0768656	0.178711	0.103958	0.111597	0.238885	0.168665	0.0225098
	0.0640282	0.0224747	-0.0432098	0.00482561	-0.000966294	0.0018903	-0.0308099	0.0980964	-0.0782852	0.00195773	-0.0298433	-0.0093988	0.0250151	0.0630659	-0.0586049	0.0118525	-0.0434862	0.0414406	-0.0335667	0.00350764	0.149691	-0.0107844	-0.00471975	0.00794478	-0.0967014	0.0119499	-0.0137465	-0.0251542	0.0096686	-0.00191338	0.0233161	-0.00186187	0.00656911	0.0226383	0.140867	0.0754025	0.098626	0.0810857	0.00582503	0.060908	0.150529	0.193027	0.117289	0.141478	0.131898	0.170395	0.182701	0.123675	-0.0028261
	-0.00653241	0.0777287	0.0756879	0.0960656	0.0250801	-0.0493837	0.00034802	0.0650087	-0.00704089	-0.0765937	-0.0260485	0.030255	0.0286603	0.0751615	-0.00598272	0.025362	0.0238454	0.0454453	-0.0350848	0.01594	0.0437061	0.0229362	-0.0147715	0.0354252	-0.0277247	-0.0150098	-0.016384	0.0147676	0.078862	0.0561442	0.0787823	0.0584875	0.0579224	0.00295015	0.0758755	0.101468	-0.00386971	0.0180496	0.108281	0.252095	0.028046	0.103026	0.0605596	0.113725	0.257302	0.0937247	0.0901812	0.196904	0.176461
	0.0249053	-0.0485562	0.0187748	-0.00831342	-0.0283338	0.00552016	-0.0186485	-0.0224806	-0.0238969	0.00699164	-0.0108462	-1.56453e-05	-0.0597857	-0.00164758	-0.043095	-0.0304171	-0.0451888	-0.0597682	0.033103	-0.0357777	-0.0426309	-0.0330323	0.0246749	-0.0169309	-0.0124312	-0.0498879	-0.0304058	-0.00392229	-0.0119256	-0.00357613	0.0177864	0.0139516	0.00924872	0.0203649	0.0389098	-0.0251034	-0.0107417	0.0103323	-0.0164638	-0.00169254	0.0506562	0.0367289	0.0152414	0.0101386	0.0430521	0.0387412	0.0911271	0.0117295	0.0782691
	0.0344194	0.0654898	0.105795	0.122888	0.0769221	0.0136173	0.0207998	0.12739	-0.0527844	-0.0475777	0.0621559	0.140322	0.0478393	0.109619	0.028353	0.0767353	0.00314496	0.0823616	-0.0187668	0.0779504	0.0631385	0.0949703	0.0619151	0.0149984	0.0153003	0.0448304	0.0215992	0.0817117	0.0909182	0.1515	0.267441	0.162623	0.210509	0.162821	0.171541	0.141376	0.0747577	0.0750404	0.177001	0.251125	0.102974	0.147168	0.262424	0.194694	0.339863	0.153631	0.199183	0.247917	0.288574
	0.0339732	0.062501	0.0861745	0.158573	0.0719458	0.0125493	0.0479321	0.117527	0.0606341	-0.00515215	0.0355568	0.0479838	0.102652	0.162744	-0.0490857	0.110887	0.104754	0.072062	0.0282274	0.11951	0.0573483	0.0896696	0.0496748	0.147794	-0.0431134	0.049914	0.0449222	0.0924747	0.189112	0.149518	0.31027	0.167776	0.196242	0.160401	0.155338	0.176251	0.102606	0.071795	0.162175	0.250297	0.146107	0.177963	0.242795	0.180485	0.302113	0.120312	0.194417	0.233457	0.320197
	0.0107789	0.057881	0.0728703	0.0656104	0.0130362	-0.0332623	0.00492811	0.0664685	-0.0338715	-0.0706826	0.000687078	0.0512909	0.0258525	0.0610685	0.00839931	0.0193419	-0.00833966	0.0542105	-0.0493799	0.0222178	0.0465583	0.034006	-0.00737109	0.0111516	-0.00574485	-0.00924896	-0.0262095	0.01468	0.0444613	0.0373824	0.0589453	0.0290007	0.033034	-0.0355968	0.0785952	0.0586791	-0.000796733	0.0141898	0.0913844	0.269272	0.0134447	0.0910747	0.0856167	0.166964	0.248653	0.18131	0.027836	0.217853	0.154331
	-0.0329083	-0.00578397	0.0659771	0.0810318	0.0348014	-0.0456958	-0.0242121	0.0528466	-0.020547	-0.0620764	0.00287502	0.038267	0.0128917	0.0369063	0.00925079	0.0177349	0.0318901	0.0140663	-0.0307099	-0.00171726	0.0176015	0.0176926	0.00175749	0.00941159	0.0100538	-0.0319894	0.033093	0.072405	0.0181579	0.021904	0.0266977	0.0120679	0.012678	-0.0299112	0.133401	0.0563827	0.0476464	0.0513442	0.0589835	0.209698	0.0913027	0.119914	0.0460948	0.166351	0.295406	0.189752	0.0749364	0.193497	0.0675459
	-0.0554021	-0.00287035	0.0677138	0.101836	0.0281361	-0.096697	-0.0654375	0.0648125	0.011691	-0.141056	-0.0247824	0.0270719	-0.00474444	0.0377926	0.0351205	-0.00067706	0.0624472	0.00239656	-0.0693918	-0.0426792	0.0724659	-0.0237995	-0.0179099	0.0294381	0.0348316	-0.0635174	0.0117672	0.0481679	0.0165418	-0.00679374	-0.0178056	-0.0351142	-0.0621858	-0.148051	0.164683	-0.0134866	0.00990913	0.0441599	0.0694508	0.19092	0.053131	0.17523	0.018151	0.126279	0.266396	0.215249	0.00251369	0.181851	0.0974788
	0.0134699	0.0506121	0.110318	0.182699	0.129823	0.05039	0.0951698	0.0729682	0.0808054	0.00882255	0.0731531	0.0305134	0.12728	0.119425	-0.0478328	0.154027	0.11051	0.0684622	0.061561	0.156546	-0.0012541	0.113039	0.0605098	0.138363	-0.0504731	0.0686566	0.106232	0.158502	0.176441	0.104147	0.270343	0.124123	0.143064	0.0824953	0.10628	0.149117	0.0888375	0.0729962	0.152209	0.440365	0.110804	0.104115	0.240169	0.272778	0.456904	0.221158	0.10118	0.344019	0.366425
	-0.0152575	0.0186399	0.0781714	0.121978	0.0717699	-0.0228146	0.000316253	0.0698863	0.00438508	-0.0530636	0.00481066	0.0390089	0.0531448	0.0656592	-0.00765008	0.0504607	0.0739672	0.0364753	-0.000529016	0.0423671	0.0413304	0.0450702	0.0310677	0.0575866	-0.0106078	-0.00484174	0.0677886	0.104553	0.0630145	0.0142222	0.0676245	0.00660538	-0.00291513	-0.022427	0.163245	0.0991167	0.105079	0.0824681	0.0765823	0.282156	0.141441	0.175008	0.102481	0.222518	0.35471	0.18006	0.07574	0.310565	0.0999277
	-0.0413606	0.0420687	0.0888287	0.145813	0.129604	0.0263732	0.0621843	0.0668755	0.0415822	-0.0415167	0.0365134	0.045313	0.0745507	0.100293	-0.0333434	0.101328	0.0845336	0.0583785	0.0450368	0.0946647	0.0184831	0.0743899	0.0388586	0.105056	-0.0377441	0.0297521	0.109373	0.128408	0.12762	0.0606392	0.211646	0.0694758	0.10027	0.0120049	0.121329	0.102963	0.0734155	0.0623042	0.128521	0.585521	0.106968	0.109753	0.248916	0.315338	0.551977	0.248288	0.0587969	0.455587	0.267419
	0.0085176	0.0539704	0.134159	0.145591	0.139834	0.0336996	0.0577448	0.129601	-0.0304398	-0.0348217	0.121651	0.173625	0.0792003	0.0958096	0.0618488	0.104591	0.0181048	0.108567	0.0276018	0.0969495	0.0648822	0.146293	0.0886052	0.0242302	0.0435112	0.0745082	0.0839594	0.127567	0.102128	0.154879	0.236982	0.135441	0.183966	0.0876591	0.120932	0.120925	0.066377	0.0816843	0.168003	0.395194	0.0779005	0.100249	0.246856	0.263529	0.565202	0.246569	0.0866968	0.31342	0.285914
	-0.0784836	-0.000878459	0.0536269	0.084824	0.00846043	-0.102998	-0.0832538	0.0557893	0.00448148	-0.133113	-0.035582	0.0166764	-0.00956914	0.0401987	0.0361869	-0.0181631	0.0578442	-0.008876	-0.0702624	-0.0611368	0.0596495	-0.026684	-0.0458317	0.0159078	0.0407435	-0.0694762	0.0103365	0.0416674	0.000755278	-0.00584958	-0.065793	-0.0371799	-0.0847391	-0.138351	0.143455	0.0151441	0.00522879	0.0248539	0.0615838	0.191396	0.0490071	0.181223	-0.0182651	0.121652	0.204488	0.176428	0.0235588	0.197336	0.0500027
	-0.0405251	-0.00405236	0.0685676	0.0731516	-0.00413217	-0.0984857	-0.0725254	0.0375408	-0.0233256	-0.113176	-0.0575127	0.0145405	-0.0215443	0.0188299	0.0152727	-0.026351	0.0242263	-0.0125897	-0.068903	-0.0617363	0.0303879	-0.0307149	-0.056895	0.0112004	0.016557	-0.0734873	-0.0153831	0.00738004	-0.00146174	-0.0113853	-0.0422693	-0.0416987	-0.0708184	-0.128284	0.109917	7.28006e-05	-0.02073	-0.00613449	0.05275	0.127592	0.0332801	0.146836	-0.0297853	0.0720118	0.14673	0.128601	0.0133202	0.124043	0.0750444
	0.115492	0.0822086	0.013021	0.0335164	-0.00200969	-0.0296698	-0.0406865	0.0454028	-0.0708399	-0.0144033	-0.0290025	0.0156128	0.0279846	0.0633632	-0.0455453	0.026359	-0.021366	0.0211137	-0.0354293	0.00607866	0.0111787	0.0171098	-0.0124942	-0.0198951	-0.0533913	5.60784e-05	-0.0177464	0.00647331	0.0371606	0.0746568	0.128892	0.125249	0.121912	0.232966	0.0392052	0.225221	0.0414666	0.0107189	0.0835012	0.023166	0.105332	0.0856824	0.0590194	0.0729691	0.0617109	-0.00114911	0.267707	0.0652924	0.0948652
	0.0460401	0.0107722	-0.0041089	-0.00493197	0.000480079	0.0163973	0.00691127	-0.00307242	-0.0652645	-0.0317831	-0.0410272	-0.0444586	-0.01007	0.00504391	-0.0821668	-0.00317755	-0.0491778	-0.0164432	-0.0243828	0.0118304	-0.00458079	-0.00644566	-0.0224145	-0.0389475	-0.0912815	-0.02868	-0.0397832	-0.0250902	-0.00474876	0.0172864	0.137904	0.0344528	0.0818815	0.105442	-0.0236104	0.0206383	-0.0111066	-0.0301119	0.0148719	0.0436343	0.00585923	-0.022612	0.102995	0.0804682	0.0996891	0.0798706	0.0364275	0.0676203	0.0993862
	0.077026	0.0532229	0.0180021	0.050735	0.0511766	0.0370283	0.0501455	0.0499698	-0.0134311	0.020809	0.0512197	0.030779	0.0555447	0.0405446	-0.0268697	0.0708561	0.0175609	0.0513029	0.0208912	0.0783636	-0.00725666	0.0588533	0.0356889	0.0148214	-0.0166331	0.0349887	0.0217227	0.0410819	0.0642125	0.109811	0.204815	0.147898	0.242856	0.234853	0.0263094	0.148414	0.0693074	0.0397458	0.0714138	0.105322	0.062831	0.0285002	0.151649	0.115901	0.141924	0.0905271	0.175182	0.115612	0.210009
	0.037774	0.0445603	0.0214095	0.0463472	0.0624117	0.0258971	0.0266429	0.0201938	-0.0702776	-0.0152456	0.0151177	0.0126173	0.0479473	0.0220775	-0.0478884	0.0537068	0.0119911	0.0251009	0.0102988	0.0514405	-0.0183891	0.0519344	0.0122378	-0.0080506	-0.0789412	0.00666586	0.0245078	0.0332124	0.0469506	0.0744269	0.310413	0.0847036	0.13464	0.136942	0.0505159	0.0952092	0.0511583	0.00946262	0.0573459	0.120583	0.0754152	0.0486888	0.195545	0.181771	0.151999	0.131449	0.0697497	0.155236	0.236089
	-0.0574742	0.00778374	0.00100189	-0.0142332	-0.0094381	-0.0527157	-0.0639036	-0.0170877	-0.0382584	-0.101818	-0.0530796	-0.0199743	-0.0517425	-0.0241518	0.00443846	-0.0556398	-0.0180431	-0.0480289	-0.0467546	-0.0958332	-0.0133526	-0.0345332	-0.0364188	-0.0234239	0.00122749	-0.0744645	-0.0121545	-0.00888308	-0.0255921	-0.0293802	-0.0531885	-0.0292041	-0.0359734	-0.058841	0.0243234	-0.028547	-0.0280934	-0.0204246	-0.0140801	0.044161	0.00790615	0.031092	0.0433944	0.130047	0.0956333	0.175028	-0.000322625	0.0940311	-0.0147413
	0.0750034	0.0496916	-0.00735862	-0.0282442	-0.0037137	-0.0219509	-0.0276893	0.0157834	-0.0898974	-0.0170102	-0.0343269	-0.025855	0.00903865	0.0264668	-0.0653147	-0.00974514	-0.0270998	0.0157727	-0.0368121	-0.00183526	-0.00906499	-0.00863254	-0.0177115	-0.0436325	-0.0597279	-0.00819906	-0.0493527	-0.0279802	-0.00434847	0.0290798	0.168711	0.0691616	0.0947506	0.174449	0.00729414	0.171938	0.00279732	0.00524743	0.0420379	0.0753555	0.088283	0.0325537	0.106669	0.140256	0.106832	0.0714582	0.134756	0.113648	0.135757
	-0.000552568	-0.00110283	0.0429493	-0.0298708	-0.0153626	-0.0198754	-0.0263696	-0.0437534	-0.0476307	-0.0677608	-0.0396743	-0.0433777	-0.0542088	-0.0394628	-0.0335925	-0.0373275	-0.0566539	-0.0555901	-0.031146	-0.0350246	-0.0904245	-0.028363	-0.0519815	-0.0521317	-0.0353464	-0.0303613	-0.0406531	-0.024724	-0.0345964	-0.0488934	0.0245441	-0.0389025	-0.0355622	-0.065335	-0.0403016	0.0199056	-0.059532	-0.0415684	0.00293001	0.275372	0.0151632	-0.038986	0.0952255	0.355188	0.256641	0.344143	0.0123951	0.295697	0.0940929
	-0.0638964	-0.00827182	0.0350981	-0.0217035	0.0237158	-0.00173523	-0.0189845	-0.0856224	-0.0494213	-0.0815236	-0.0547153	-0.0345848	-0.0468741	-0.0557869	-0.090547	-0.0201286	-0.0839688	-0.079825	-0.0156618	-0.049278	-0.0866884	0.00132796	-0.0132582	-0.0259021	-0.110482	-0.0624709	-0.0130097	-0.0114598	-0.0065026	-0.0482219	0.029637	-0.0414969	-0.0303365	-0.04911	-0.0424404	-0.0936172	-0.0373101	-0.0529707	-0.0185827	0.186362	-0.0401286	-0.0452086	0.0674237	0.249936	0.235617	0.373755	-0.00533816	0.194319	0.115084
	0.372948	-0.00595325	-0.0856447	-0.0510095	-0.0100722	0.0806515	0.0458627	0.0330055	0.00390187	0.285397	0.0269848	-0.0542975	0.107404	0.0409391	-0.0849049	0.019877	-0.0492075	0.148951	0.0652986	0.11538	0.139153	0.00683223	0.0372252	0.00283673	-0.06688	0.144054	-0.0257177	-0.0505097	-0.0298927	-0.0640475	-0.0890459	-0.0579651	-0.0648614	-0.065717	0.0438009	0.0735245	0.106058	0.0986031	-0.0271493	-0.0270457	0.149721	0.0833538	-0.0156708	0.0193742	-0.0501515	0.0132661	0.0244398	0.00583874	-0.0695044
	0.178899	0.0451972	0.00724321	0.0443356	0.00555824	0.0249802	0.0138339	0.186733	-0.0290877	0.0798813	0.0638475	0.0290996	0.124075	0.139611	0.0137782	0.048853	0.0215568	0.177096	-0.0196324	0.143956	0.139024	0.03157	0.0092717	0.0185359	0.00829374	0.14397	-0.0299727	0.00790152	0.0255253	0.0133337	0.120127	0.00772755	0.0567311	0.125979	0.112495	0.198558	0.0787256	0.121074	0.0730705	0.131649	0.122706	0.11444	0.199548	0.181467	0.151627	0.139511	0.0931469	0.152311	0.0784483
	-0.00427201	0.0604562	0.0993176	0.155204	0.0792984	0.0103259	0.00553035	0.385441	0.115123	0.0147569	0.0246256	0.145483	0.252193	0.577291	0.0164543	0.103159	0.137726	0.234169	0.0335035	0.0928103	0.563282	0.0748619	0.0442776	0.355835	-0.0142389	0.035154	0.0696173	0.131667	0.282022	0.0791973	0.0244327	0.0569233	0.0293655	0.0378653	0.251744	0.175843	0.191631	0.094809	0.111359	0.038195	0.135481	0.260533	0.0443413	0.0290635	0.0249977	0.0252162	0.0224503	0.0204691	0.00196809
	0.163185	0.0428288	-0.0301274	-0.000182036	0.0142044	-0.0142652	-0.00194885	0.0432295	-0.0387719	0.0646512	-0.00206013	0.00987508	0.136266	0.0767761	-0.0450994	0.0781166	0.0127232	0.185573	-0.0365759	0.0591634	0.164464	0.0722425	-0.0251736	0.033151	-0.0300522	0.0488213	0.0315761	0.0169465	0.0171051	-0.00946401	-0.0613075	-0.0177206	-0.0379129	-0.0429237	0.0590209	0.0546609	0.0400652	0.018463	0.00868396	0.0193778	0.0462498	0.102843	-0.040267	-0.00575347	-0.0205489	-0.029423	-0.0101547	0.0196924	-0.0415484
	0.0448958	0.0276724	0.00287771	0.0382307	0.0535572	0.0364706	0.0429741	0.0840775	0.0255578	0.0356292	0.0398303	0.0240614	0.139426	0.0991881	0.0210413	0.0405626	0.0816716	0.127975	0.00155679	0.110084	0.0609316	0.0429974	0.0235428	0.0560928	0.000108892	0.0782211	0.0294942	0.0486085	0.0454713	0.0140093	0.10021	0.00111175	0.0238557	0.049357	0.0678126	0.103551	0.0680809	0.0473895	0.0462419	0.0793249	0.0730723	0.0678203	0.113931	0.0910699	0.0816126	0.0542548	0.0112462	0.0922458	0.0827892
	0.231785	0.0404286	-0.0242928	0.00750566	0.100824	0.0683412	0.061323	0.0922164	0.0665355	0.141539	0.0767892	0.0331157	0.315909	0.158562	-0.0576255	0.160171	0.0683734	0.33792	0.0448617	0.220467	0.223102	0.119245	0.0397598	0.128422	-0.0579429	0.140866	0.0773112	0.048943	0.0912993	0.000999155	-0.023644	-0.00544635	-0.019741	-0.00630382	0.102299	0.0707291	0.137806	0.0958247	0.00467557	0.0224383	0.151901	0.134697	-0.0105835	0.0126957	-0.00972508	0.00913709	-0.00670689	0.0357162	-0.0161234
	0.11025	0.0547227	0.0177644	0.0672107	0.0544236	0.00491225	-0.0169885	0.288684	-0.0341495	-0.0132059	0.0217404	0.104351	0.165402	0.189811	-0.00212422	0.0814112	0.0374138	0.310593	-0.0195316	0.0480125	0.573635	0.102554	0.0274458	0.117187	-0.0149394	0.0585289	0.0423284	0.0721578	0.0845762	0.0388281	-0.0314506	0.00158365	0.0105558	-0.0126434	0.220724	0.0625492	0.124411	0.0998787	0.0637353	0.0183871	0.130011	0.243477	0.0296528	0.021623	0.0385873	0.0425701	0.0131533	0.0202468	-0.0269604
	0.0798712	0.0328502	-0.0761203	-0.0417997	-0.0117407	-0.0193774	-0.02993	0.0320653	-0.0532028	-0.0167693	-0.0219992	-0.0101199	0.0171795	0.015737	-0.0521558	-0.00760984	-0.023775	0.0952808	-0.0474065	-0.0513662	0.152451	0.00412744	-0.0399186	-0.0270202	-0.0454705	-0.0155793	-0.0260982	-0.0476419	-0.00528088	0.0236456	-0.092443	0.00392352	-0.0336101	-0.0275451	-0.0107655	-0.0479963	-0.0396784	-0.0249812	-0.0198519	-0.0804529	-0.0417189	0.0217546	-0.12589	-0.140821	-0.0966809	-0.115576	-0.0584205	-0.0869156	-0.0779495
	0.118001	0.0946793	0.130452	0.151887	0.0692504	0.0502342	0.0182444	0.172616	-0.0129136	-0.0096112	0.0722368	0.179777	0.140976	0.187843	-0.0234665	0.129281	0.0529826	0.203562	0.0156635	0.0929765	0.296892	0.136468	0.0789939	0.143328	-0.0422033	0.0556969	0.0701445	0.11259	0.154495	0.0914825	-0.0106549	0.0625214	0.0464566	0.0558759	0.305547	0.0912129	0.187624	0.162056	0.13692	-0.0128385	0.206583	0.321347	0.0401891	0.00933695	0.0604708	0.0560799	0.15909	0.02839	0.0150352
	-0.031099	-0.0211085	-0.115236	-0.0595397	-0.0232213	-0.0176981	-0.037745	0.00395118	-0.0744872	-0.0675203	-0.0686647	-0.029171	-0.026025	-0.00141212	-0.0395074	-0.054738	-0.0423685	0.028822	-0.0419948	-0.0884889	0.117672	-0.0475908	-0.0390772	-0.0352919	-0.0232383	-0.0401156	-0.0560768	-0.0715898	-0.0469415	-0.0531598	-0.0641414	-0.0511792	-0.0517161	-0.0476871	-0.00490301	-0.06357	-0.0343154	-0.0478188	-0.0522213	0.0172865	-0.0271583	0.0210555	-0.0299745	-0.00641623	0.00955546	0.00161806	-0.0903927	-2.1121e-05	-0.0803331
	0.366036	0.0431578	0.00485462	0.0493333	0.0495066	0.0924174	0.0498523	0.175406	0.0265467	0.22014	0.125421	0.0754183	0.253051	0.110095	0.0378177	0.0950815	0.0149979	0.357895	0.0387146	0.246757	0.253566	0.0972268	0.0786687	0.0488268	-0.00595338	0.284257	0.0460564	0.0403087	0.0233954	-0.0182954	-0.0539233	-0.0382503	-0.0321568	-0.0252724	0.165613	0.154987	0.172092	0.208273	0.0342566	0.001513	0.206441	0.174482	0.0438115	0.0523469	0.00670095	0.0456311	0.0293131	0.0382728	-0.047201
[truncated: 229 more rows]
[truncated: 178 more columns]

## Sheet: system segregation
study1
	within FC value										averaged value
brain network	0.297286	0.199549	0.356595	0.183825	0.200227	0.216705	0.12525	0.239906	0.316463	0.343494	0.24793	state1
	0.371412	0.194749	0.364242	0.186108	0.224831	0.249281	0.174869	0.306062	0.399671	0.406878	0.28781	state2
	between FC value																																													averaged value
[truncated: 9 more rows]

## Sheet: frequency of brain state
study1
	frequency of state
[truncated: 6 more rows]

## Sheet: modularity value across subject
study1 modularity Q value
[truncated: 247 more rows]

## Sheet: cartography individual network
study1 10 functional brain individual network
[truncated: 5 more rows]
